# Supplementary material for: Broth Optical Density-Based Assessment for Phage Therapy: Turbidity Reduction, Antibacterial Virulence, and Time-Kill
Source: Viruses. 2026 Jan 10;18(1):97. doi: 10.3390/v18010097 (PMC12846699; doi:10.3390/v18010097)
Supplement: Supplementary file 1 [file viruses-18-00097-s001.zip]

Archive with 1 entries (1 files):
- viruses-4046595-supplementary.xlsx
