# Supplementary material for: Broth Optical Density-Based Assessment for Phage Therapy: Turbidity Reduction, Antibacterial Virulence, and Time-Kill
Source: Viruses. 2026 Jan 10;18(1):97. doi: 10.3390/v18010097 (PMC12846699; doi:10.3390/v18010097)
Supplement: Supplementary file 1 [file viruses-18-00097-s001.zip › viruses-4046595-supplementary.xlsx]

## Sheet: Figure 1
Time	phage LZ3	E.coli	Broth	phage K3
0	0.05975	0.0585	0.0475	0.0595
4	0.0605	0.05925	0.04825	0.06075
8	0.0615	0.0595	0.04775	0.06125
12	0.063	0.0605	0.04725	0.06275
16	0.06475	0.0625	0.04775	0.06425
20	0.06575	0.063	0.0465	0.0645
24	0.06825	0.06475	0.047	0.06625
28	0.0705	0.06675	0.04725	0.06775
32	0.07275	0.0695	0.047	0.06925
36	0.075	0.07225	0.04625	0.0695
40	0.07675	0.07525	0.04675	0.07025
44	0.07775	0.07875	0.047	0.07
48	0.07775	0.08125	0.04675	0.0695
52	0.07725	0.08475	0.0465	0.067
56	0.078	0.08775	0.04675	0.0665
60	0.0805	0.09125	0.04625	0.0655
64	0.0825	0.0945	0.0465	0.065
68	0.08475	0.0985	0.0465	0.06525
72	0.086	0.102	0.0465	0.06425
76	0.08775	0.10575	0.04625	0.06325
80	0.0895	0.10925	0.04625	0.06275
84	0.0905	0.11325	0.04575	0.062
88	0.09175	0.1175	0.04675	0.06075
92	0.0925	0.12125	0.046	0.0595
96	0.0925	0.12525	0.04575	0.05775
100	0.094	0.12975	0.046	0.0565
104	0.094	0.1345	0.04575	0.05425
108	0.09475	0.1385	0.046	0.05225
112	0.09425	0.1425	0.04575	0.0505
116	0.0945	0.1465	0.04575	0.049
120	0.0945	0.15125	0.046	0.04725
124	0.09375	0.15425	0.04575	0.046
128	0.09425	0.1585	0.0465	0.04575
132	0.0935	0.16125	0.046	0.04475
136	0.093	0.16475	0.04575	0.04425
140	0.09175	0.1675	0.0455	0.04375
144	0.0905	0.171	0.04625	0.0435
148	0.08825	0.17375	0.04575	0.04375
152	0.086	0.1755	0.046	0.04375
156	0.0835	0.17775	0.046	0.0435
160	0.08025	0.17925	0.04575	0.043
164	0.07825	0.18025	0.046	0.04375
168	0.07475	0.18075	0.046	0.0435
172	0.071	0.1805	0.046	0.0435
176	0.06825	0.18075	0.04575	0.04325
180	0.065	0.18075	0.046	0.0435
184	0.06225	0.179	0.046	0.0435
188	0.05975	0.1785	0.04575	0.043
192	0.0575	0.177	0.046	0.04325
196	0.056	0.177	0.046	0.04275
200	0.054	0.17575	0.04575	0.04325
204	0.053	0.1755	0.046	0.0435
208	0.052	0.17475	0.046	0.0435
212	0.051	0.174	0.046	0.04375
216	0.0505	0.17425	0.046	0.04375
220	0.0495	0.17375	0.04575	0.043
224	0.04875	0.174	0.046	0.043
228	0.04875	0.1745	0.04625	0.04325
232	0.0485	0.175	0.04575	0.04325
236	0.04775	0.174	0.046	0.04275
240	0.04775	0.17725	0.04625	0.04325
244	0.0475	0.178	0.046	0.04325
248	0.04725	0.17975	0.046	0.043
252	0.04725	0.18075	0.0455	0.043
256	0.04725	0.18275	0.04625	0.04325
260	0.047	0.18425	0.046	0.04325

## Sheet: Figure 2
Time	Phage T3	Phage K3	Phage LZ5	Phage LZ9	Phage RB51	Phage M1	E. coli
0	0.145	0.126333	0.137666	0.139666	0.146666	0.135	0.14
0.0666667	0.143667	0.125667	0.135667	0.138334	0.146334	0.134334	0.140334
0.133333	0.147666	0.127666	0.137333	0.141	0.148666	0.136666	0.142666
0.2	0.152667	0.131333	0.14	0.144333	0.152667	0.139667	0.146667
0.266667	0.159	0.135333	0.145333	0.149333	0.157	0.145333	0.150333
0.333333	0.165	0.141667	0.151	0.155334	0.163667	0.152	0.157
0.4	0.171	0.147667	0.156334	0.161667	0.168667	0.158	0.162334
0.466667	0.177666	0.152	0.162	0.169	0.175333	0.165333	0.168333
0.533333	0.184334	0.161334	0.170334	0.176667	0.182667	0.173667	0.175667
0.6	0.19	0.169333	0.178	0.185333	0.191	0.181666	0.183
0.666667	0.194667	0.180334	0.188	0.196	0.200667	0.193	0.193
0.733333	0.197666	0.187666	0.196333	0.205	0.209333	0.201333	0.200333
0.8	0.198334	0.196667	0.207334	0.216667	0.221334	0.213	0.211
0.866667	0.186667	0.201667	0.215667	0.227334	0.232	0.223667	0.222334
0.933333	0.164334	0.206667	0.224667	0.237667	0.242667	0.234667	0.232667
1	0.141	0.211	0.232334	0.248334	0.254	0.246	0.244334
1.06667	0.123	0.215333	0.237666	0.258333	0.264666	0.256	0.254666
1.13333	0.108333	0.221	0.243667	0.268333	0.276	0.267333	0.266667
1.2	0.0973333	0.225333	0.247667	0.277333	0.287	0.277667	0.277667
1.26667	0.0896667	0.228333	0.250667	0.282333	0.295333	0.287333	0.287
1.33333	0.0839997	0.232	0.255	0.287333	0.306333	0.298666	0.299
1.4	0.0819997	0.233	0.256666	0.29	0.314666	0.307666	0.308
1.46667	0.080667	0.233	0.259334	0.293	0.323334	0.316	0.318
1.53333	0.0803333	0.234333	0.264	0.297667	0.332	0.325333	0.327
1.6	0.0793333	0.232667	0.265	0.301333	0.338333	0.331333	0.335
1.66667	0.0793333	0.230667	0.267333	0.306	0.344667	0.339	0.343333
1.73333	0.079	0.229667	0.267667	0.308333	0.349667	0.345	0.35
1.8	0.0790003	0.228667	0.267667	0.31	0.356	0.350667	0.357
1.86667	0.0793333	0.226	0.267667	0.309333	0.361333	0.356333	0.363667
1.93333	0.0786663	0.224333	0.266	0.305333	0.363666	0.359333	0.367
2	0.0786667	0.223333	0.265	0.303333	0.367667	0.363667	0.373
2.06667	0.0790003	0.221334	0.264	0.300667	0.368	0.365667	0.375334
2.13333	0.0790003	0.221	0.264334	0.298667	0.371	0.369	0.38
2.2	0.0783333	0.218333	0.265	0.298	0.373	0.372	0.383667
2.26667	0.0786667	0.217	0.265	0.297667	0.374333	0.374333	0.386333
2.33333	0.0783333	0.214333	0.265667	0.297333	0.376333	0.376667	0.39
2.4	0.0783333	0.210667	0.266667	0.297667	0.377667	0.379	0.390667
2.46667	0.0783333	0.207	0.266333	0.298	0.377667	0.379667	0.392
2.53333	0.0783333	0.203333	0.267	0.298333	0.379667	0.381667	0.393667
2.6	0.0783333	0.199667	0.268333	0.299333	0.380333	0.383333	0.396333
2.66667	0.0786667	0.195667	0.270333	0.300333	0.382667	0.385333	0.398333
2.73333	0.0786663	0.192	0.271333	0.302	0.382666	0.387333	0.399666
2.8	0.0783333	0.186667	0.271333	0.302667	0.383	0.387667	0.400667
2.86667	0.0789997	0.183	0.272	0.304	0.383333	0.388666	0.402333
2.93333	0.0786667	0.178	0.272333	0.304667	0.384333	0.39	0.403
3	0.0789997	0.173666	0.273333	0.305333	0.384	0.390666	0.404333
3.06667	0.0786663	0.169333	0.273666	0.306666	0.384333	0.392	0.404666
3.13333	0.0786663	0.165333	0.274333	0.307333	0.383666	0.392	0.404333
3.2	0.0789997	0.161666	0.275333	0.307666	0.385	0.393	0.406333
3.26667	0.0796663	0.158	0.275666	0.308666	0.384666	0.394	0.406666
3.33333	0.0799997	0.154666	0.276333	0.31	0.384333	0.395	0.407
3.4	0.0799997	0.151666	0.276666	0.311	0.385333	0.395666	0.407
3.46667	0.0799997	0.148333	0.277	0.312	0.384666	0.396	0.408333
3.53333	0.0796663	0.145333	0.278	0.312333	0.386	0.396666	0.408666
3.6	0.0799997	0.142333	0.277666	0.313	0.385	0.396666	0.408666
3.66667	0.0799997	0.139666	0.279	0.314	0.385	0.398333	0.408666
3.73333	0.0796667	0.137	0.277667	0.313	0.384333	0.397667	0.408
3.8	0.080333	0.136	0.279333	0.314333	0.385	0.397666	0.409333
3.86667	0.0809997	0.133333	0.279	0.314666	0.384666	0.399333	0.409
3.93333	0.0803337	0.131	0.279334	0.314667	0.385334	0.399334	0.408
4	0.0809997	0.13	0.280333	0.315333	0.385333	0.4	0.409
4.06667	0.0806667	0.127667	0.279333	0.315333	0.385	0.399667	0.408667
4.13333	0.080333	0.125666	0.278666	0.314333	0.385	0.4	0.409333
4.2	0.0806663	0.125	0.278666	0.315666	0.385333	0.400666	0.409333
4.26667	0.0813333	0.123	0.278	0.314667	0.385	0.400333	0.408333
4.33333	0.0813333	0.122	0.278333	0.315	0.385	0.401667	0.409333
4.4	0.0813337	0.120334	0.277667	0.315	0.384667	0.401334	0.408
4.46667	0.0816667	0.12	0.278333	0.316333	0.386333	0.402	0.409667
4.53333	0.0813337	0.118334	0.276334	0.315334	0.383667	0.401334	0.408334
4.6	0.081333	0.117333	0.276	0.315333	0.384	0.402	0.408333
4.66667	0.0820003	0.117334	0.277	0.317	0.385667	0.402667	0.409
4.73333	0.081667	0.116334	0.276667	0.316334	0.384667	0.402334	0.408334
4.8	0.0820003	0.116	0.276	0.316667	0.384667	0.402334	0.408667
4.86667	0.0823337	0.115	0.274667	0.317	0.384	0.402667	0.408334
4.93333	0.0823333	0.115	0.275667	0.318333	0.385	0.403333	0.408333
5	0.0823337	0.114667	0.274334	0.316667	0.384	0.403	0.408334
5.06667	0.0826663	0.114333	0.274333	0.317666	0.384666	0.402666	0.408666
5.13333	0.0830003	0.113667	0.273667	0.317	0.384	0.403334	0.408667
5.2	0.082667	0.112667	0.274	0.317334	0.384334	0.403	0.408667
5.26667	0.0826667	0.112667	0.273333	0.317667	0.383667	0.402333	0.408333
5.33333	0.0819997	0.111333	0.272666	0.318	0.383	0.403	0.407666
5.4	0.0829997	0.111666	0.273666	0.319333	0.384333	0.403333	0.409
5.46667	0.082667	0.111	0.271334	0.318	0.383334	0.402334	0.408
5.53333	0.0826667	0.110333	0.272333	0.318667	0.383333	0.403333	0.408333
5.6	0.0826663	0.109666	0.271666	0.318666	0.382666	0.403	0.408666
5.66667	0.083	0.109667	0.271667	0.319	0.383	0.403333	0.408333
5.73333	0.0830003	0.108667	0.270667	0.319334	0.382667	0.403667	0.408334
5.8	0.0830003	0.108667	0.271	0.319334	0.382667	0.403667	0.409334
5.86667	0.0823337	0.108	0.27	0.318667	0.381334	0.403	0.408667
5.93333	0.0833333	0.108333	0.270667	0.32	0.381667	0.404333	0.409333
6	0.083	0.108333	0.270667	0.321	0.382333	0.404333	0.409667
6.06667	0.0830003	0.107	0.27	0.32	0.382	0.404	0.409334
6.13333	0.0833333	0.107	0.270333	0.320333	0.382	0.404667	0.410333
6.2	0.0830003	0.106	0.268667	0.320334	0.381	0.403667	0.410334
6.26667	0.0830003	0.106334	0.269667	0.321	0.381667	0.404334	0.410667
6.33333	0.0833333	0.106	0.268667	0.321333	0.381333	0.404333	0.411
6.4	0.0836667	0.105	0.268667	0.321	0.381333	0.403667	0.410667
6.46667	0.0833337	0.104	0.267	0.32	0.380667	0.403334	0.410667
6.53333	0.0839997	0.104666	0.267	0.321333	0.381666	0.404666	0.411333
6.6	0.0840003	0.104	0.267	0.321	0.381	0.403667	0.411
6.66667	0.0843337	0.103334	0.266667	0.321667	0.382	0.405667	0.411334
6.73333	0.0846667	0.103333	0.267333	0.322	0.382	0.405667	0.411333
6.8	0.084667	0.103	0.266	0.322	0.381	0.404667	0.411667
6.86667	0.0843337	0.102667	0.266	0.322334	0.381667	0.404667	0.412
6.93333	0.084667	0.102	0.264667	0.322334	0.382	0.405334	0.412334
7	0.0849997	0.101666	0.265	0.322333	0.380666	0.404666	0.411666
7.06667	0.0850003	0.101	0.263667	0.321667	0.381	0.404667	0.412334
7.13333	0.0860003	0.101334	0.263	0.322667	0.382	0.405667	0.412334
7.2	0.0863337	0.101	0.262667	0.323334	0.381334	0.406	0.412667
7.26667	0.0863337	0.100667	0.262	0.323334	0.381334	0.405667	0.412667
7.33333	0.0866667	0.100667	0.261667	0.323667	0.381667	0.406	0.412667
7.4	0.0873337	0.1	0.261	0.323667	0.381334	0.406	0.412667
7.46667	0.0880003	0.1	0.26	0.324334	0.381667	0.406667	0.413
7.53333	0.0883333	0.0993333	0.259	0.323333	0.381	0.405667	0.413333
7.6	0.0890003	0.0990003	0.259	0.324667	0.381	0.406	0.413334
7.66667	0.0896667	0.099	0.257	0.323	0.380667	0.405	0.412667
7.73333	0.09	0.0986667	0.256667	0.323667	0.381333	0.405333	0.413667
7.8	0.0903337	0.0980003	0.255	0.323	0.380667	0.405	0.413
7.86667	0.0910003	0.0973337	0.253667	0.322667	0.379334	0.404667	0.412334
7.93333	0.092667	0.0973337	0.253	0.323667	0.380334	0.405334	0.413334
8	0.0933333	0.0966667	0.252	0.323	0.380333	0.404667	0.413667
8.06667	0.0940003	0.096667	0.251	0.323	0.380334	0.405	0.414
8.13333	0.095667	0.0963337	0.25	0.323334	0.38	0.404667	0.414
8.2	0.0960003	0.0963337	0.249334	0.323667	0.380334	0.405	0.413334
8.26667	0.0980003	0.0960003	0.248334	0.323667	0.380334	0.405334	0.413667
8.33333	0.0993337	0.0960003	0.247334	0.323	0.379667	0.404667	0.413334
8.4	0.100667	0.095667	0.245667	0.323	0.378667	0.405334	0.414
8.46667	0.102667	0.0953337	0.244667	0.323	0.378	0.404334	0.413
8.53333	0.104	0.0953337	0.242667	0.323334	0.378334	0.404334	0.413667
8.6	0.106334	0.0953337	0.241667	0.323	0.378667	0.404	0.413667
8.66667	0.108334	0.0950003	0.241	0.323	0.377667	0.404334	0.413667
8.73333	0.110667	0.095	0.24	0.323333	0.378667	0.404667	0.414
8.8	0.112	0.0943337	0.238334	0.322	0.377667	0.403667	0.413334
8.86667	0.114334	0.0940003	0.236334	0.322	0.376667	0.403334	0.413334
8.93333	0.117	0.093667	0.235334	0.321334	0.377	0.403	0.413667
9	0.119334	0.093667	0.234334	0.321667	0.377334	0.403667	0.413334
9.06667	0.122	0.0933337	0.234	0.322	0.376667	0.403667	0.413334
9.13333	0.125334	0.093667	0.232667	0.322334	0.376667	0.404	0.413667
9.2	0.127667	0.0933337	0.230334	0.321667	0.375667	0.403334	0.413334
9.26667	0.131	0.0933333	0.229667	0.321333	0.375667	0.403667	0.414333
9.33333	0.134334	0.0933337	0.228667	0.322	0.376	0.403667	0.414334
9.4	0.137	0.0933333	0.227667	0.321	0.375333	0.403	0.414
9.46667	0.14	0.0933337	0.226	0.321	0.375334	0.404	0.414334
9.53333	0.143334	0.0930003	0.224667	0.321	0.375	0.403667	0.413667
9.6	0.147	0.0930003	0.224	0.320667	0.375	0.403334	0.413667
9.66667	0.149667	0.092667	0.222667	0.320667	0.374667	0.403	0.413667
9.73333	0.153	0.0930003	0.221667	0.320334	0.373667	0.403667	0.413667
9.8	0.157	0.093	0.221	0.321	0.374	0.403667	0.414667
9.86667	0.16	0.092667	0.219667	0.319667	0.373667	0.403334	0.414
9.93333	0.164	0.0930003	0.218	0.32	0.373667	0.403	0.413667
10	0.167334	0.092667	0.216667	0.319334	0.373	0.402667	0.414
10.0667	0.171	0.092667	0.215667	0.319334	0.373	0.403667	0.413334
10.1333	0.174	0.092667	0.214334	0.319	0.372667	0.403	0.414
10.2	0.178667	0.092667	0.214	0.318667	0.373	0.403667	0.414
10.2667	0.181	0.092667	0.211667	0.318334	0.372	0.401667	0.414
10.3333	0.184	0.0916667	0.210333	0.316667	0.371	0.401667	0.413333
10.4	0.187333	0.092333	0.209333	0.317	0.371333	0.402	0.413666
10.4667	0.190333	0.092	0.207667	0.316	0.371	0.401667	0.413667
10.5333	0.194	0.091667	0.207	0.316	0.370334	0.401667	0.414334
10.6	0.198	0.092	0.206667	0.317	0.372	0.402667	0.414333
10.6667	0.200333	0.092	0.205333	0.315333	0.370333	0.402333	0.414
10.7333	0.203	0.092	0.204	0.314667	0.370333	0.402	0.414
10.8	0.205667	0.091667	0.202334	0.314667	0.369667	0.401667	0.414
10.8667	0.208667	0.091667	0.201334	0.314	0.369667	0.402	0.413667
10.9333	0.212	0.092333	0.201	0.314333	0.369333	0.402	0.413666
11	0.214	0.091667	0.199667	0.313667	0.368667	0.402	0.413
11.0667	0.216334	0.091667	0.198667	0.313	0.368667	0.402334	0.413
11.1333	0.219	0.0910003	0.196334	0.311667	0.368	0.401334	0.412334
11.2	0.221667	0.092	0.195667	0.312	0.368333	0.401667	0.413333
11.2667	0.225333	0.0919997	0.195	0.312	0.368333	0.401333	0.413666
11.3333	0.226667	0.0913333	0.192333	0.310667	0.367333	0.401	0.413333
11.4	0.229333	0.0916667	0.191333	0.310333	0.367667	0.401333	0.413333
11.4667	0.231334	0.0913337	0.190334	0.309334	0.367334	0.401	0.413
11.5333	0.233667	0.092667	0.189667	0.31	0.367	0.401667	0.413334
11.6	0.235667	0.0920003	0.188667	0.309	0.367	0.401334	0.413
11.6667	0.237	0.0920003	0.187334	0.308334	0.366	0.401334	0.412667
11.7333	0.238667	0.091667	0.185667	0.306667	0.366334	0.400667	0.412334
11.8	0.241	0.091667	0.184667	0.306	0.366	0.400667	0.412667
11.8667	0.243667	0.091667	0.183667	0.306334	0.365667	0.401	0.412334
11.9333	0.244334	0.091667	0.183334	0.305334	0.365334	0.4	0.412334
12	0.246334	0.0920003	0.182	0.304667	0.365334	0.401	0.412667
12.0667	0.248667	0.0923333	0.181333	0.304333	0.365333	0.400333	0.413
12.1333	0.250333	0.0923333	0.181333	0.303333	0.365333	0.401	0.412667
12.2	0.251334	0.0920003	0.178667	0.302334	0.364667	0.400667	0.412667
12.2667	0.253	0.0923333	0.178	0.301667	0.364333	0.4	0.412
12.3333	0.253667	0.0923333	0.177333	0.301	0.363667	0.399667	0.412
12.4	0.255667	0.091667	0.176334	0.299334	0.363667	0.399667	0.412
12.4667	0.257	0.0920003	0.174667	0.298	0.363667	0.399	0.412
12.5333	0.258334	0.0920003	0.174	0.297667	0.363	0.399334	0.411667
12.6	0.259333	0.0926667	0.174	0.297	0.363333	0.399667	0.412
12.6667	0.260334	0.091667	0.172334	0.295	0.362667	0.398334	0.411334
12.7333	0.262	0.092333	0.171666	0.294666	0.362666	0.398666	0.411666
12.8	0.262667	0.0923337	0.171	0.293667	0.362667	0.398667	0.411667
12.8667	0.264	0.0926667	0.170667	0.293333	0.362667	0.399333	0.412
12.9333	0.264667	0.092667	0.169334	0.291667	0.362	0.399	0.411
13	0.265	0.092667	0.169	0.290334	0.361667	0.399	0.411
13.0667	0.266667	0.0933337	0.168	0.289334	0.361667	0.398667	0.411
13.1333	0.267333	0.0936667	0.167333	0.288333	0.361667	0.398	0.411
13.2	0.268334	0.0940003	0.166334	0.286667	0.361	0.397667	0.410334
13.2667	0.268667	0.0943333	0.166	0.285	0.361	0.398	0.411
13.3333	0.269667	0.0943337	0.165334	0.284	0.360667	0.398	0.411
13.4	0.27	0.0940003	0.164334	0.281667	0.360667	0.397667	0.410334
13.4667	0.271333	0.0946667	0.164	0.280667	0.360667	0.398	0.411
13.5333	0.270667	0.0943337	0.162334	0.278334	0.36	0.396667	0.410667
13.6	0.272334	0.0953337	0.162	0.276334	0.359667	0.397334	0.410334
13.6667	0.272334	0.095667	0.161667	0.274667	0.359667	0.397334	0.410667
13.7333	0.272334	0.0960003	0.161	0.273	0.359667	0.397334	0.41
13.8	0.273334	0.0970003	0.161	0.270667	0.359334	0.397334	0.410334
13.8667	0.273667	0.0970003	0.159667	0.268334	0.359334	0.397334	0.41
13.9333	0.274333	0.0976667	0.158667	0.264667	0.359	0.396667	0.410333
14	0.275	0.0983337	0.159	0.262667	0.358667	0.397334	0.410334
14.0667	0.275667	0.098667	0.157667	0.26	0.358334	0.397334	0.409334
14.1333	0.275667	0.099667	0.157334	0.257	0.358667	0.397	0.410334
14.2	0.276	0.101	0.156667	0.254	0.358	0.396334	0.409334
14.2667	0.276667	0.101667	0.156667	0.251	0.358	0.396667	0.409334
14.3333	0.276	0.102333	0.155333	0.246667	0.357333	0.396	0.409333
14.4	0.277334	0.103334	0.154667	0.243334	0.357667	0.396334	0.409
14.4667	0.277334	0.104334	0.154667	0.239667	0.357334	0.396667	0.409334
14.5333	0.278	0.105667	0.154	0.236	0.357667	0.395667	0.41
14.6	0.277667	0.107	0.153334	0.231667	0.357667	0.395334	0.409334
14.6667	0.278	0.107667	0.152667	0.228334	0.357	0.396	0.41
14.7333	0.278333	0.109667	0.152667	0.224333	0.357333	0.395333	0.409667
14.8	0.278667	0.111	0.152	0.220334	0.357	0.395334	0.409
14.8667	0.279667	0.112667	0.152333	0.217333	0.356667	0.395667	0.409
14.9333	0.279667	0.114334	0.151667	0.213	0.356334	0.395667	0.408667
15	0.280667	0.116667	0.152	0.209333	0.357333	0.396667	0.41
15.0667	0.280667	0.118	0.151334	0.206334	0.356334	0.396	0.408667
15.1333	0.280667	0.12	0.150334	0.202667	0.356334	0.395667	0.409
15.2	0.28	0.122	0.149667	0.199	0.356	0.395667	0.409334
15.2667	0.280667	0.123667	0.149667	0.196	0.356	0.395667	0.408667
15.3333	0.281	0.126334	0.149334	0.193	0.356	0.395667	0.408334
15.4	0.281	0.128334	0.148667	0.190667	0.355667	0.396667	0.409
15.4667	0.281334	0.130334	0.148667	0.188334	0.355	0.395667	0.408667
15.5333	0.281667	0.133	0.148667	0.185667	0.355334	0.395	0.409
15.6	0.281667	0.135334	0.148	0.184	0.355667	0.394667	0.408667
15.6667	0.281667	0.138	0.147667	0.182334	0.355667	0.395334	0.408667
15.7333	0.281667	0.140334	0.147667	0.18	0.355	0.395667	0.409
15.8	0.282333	0.143667	0.148	0.179333	0.355667	0.396	0.409
15.8667	0.282334	0.146334	0.147334	0.177334	0.355	0.395667	0.409
15.9333	0.283	0.149333	0.147333	0.176	0.355333	0.395667	0.408667
16	0.282	0.151334	0.146334	0.174334	0.354667	0.395334	0.408667
16.0667	0.283	0.154334	0.146	0.172667	0.355	0.395	0.408334
16.1333	0.283	0.157334	0.146	0.171667	0.354667	0.395334	0.408334
16.2	0.282667	0.159667	0.145334	0.170334	0.355	0.394667	0.408667
16.2667	0.283	0.162334	0.145	0.169334	0.355	0.394334	0.408667
16.3333	0.283	0.165667	0.145	0.168334	0.354667	0.394667	0.408
16.4	0.283334	0.168	0.144667	0.167334	0.354667	0.395	0.408334
16.4667	0.283667	0.171	0.144667	0.166334	0.354334	0.395	0.408334
16.5333	0.283667	0.173667	0.144334	0.165667	0.354334	0.395334	0.408334
16.6	0.283667	0.176667	0.144333	0.165	0.354333	0.395333	0.408667
16.6667	0.284	0.179667	0.144	0.164	0.353667	0.394667	0.408334
16.7333	0.282	0.182334	0.143667	0.163334	0.353667	0.394334	0.408
16.8	0.283667	0.185	0.143667	0.163	0.354	0.394667	0.409
16.8667	0.283333	0.187333	0.143333	0.161666	0.353666	0.394333	0.407666
16.9333	0.283667	0.190667	0.143667	0.161334	0.353667	0.394667	0.408334
17	0.284	0.193334	0.143667	0.160667	0.353667	0.395667	0.408667
17.0667	0.284667	0.196	0.143334	0.160667	0.353667	0.395667	0.408334
17.1333	0.283667	0.199	0.143	0.16	0.353	0.395334	0.408
17.2	0.284	0.201	0.143667	0.159334	0.353334	0.396	0.408
17.2667	0.283667	0.204333	0.143	0.158667	0.353667	0.395333	0.408
17.3333	0.284	0.206334	0.142667	0.158334	0.353667	0.395334	0.408334
17.4	0.284334	0.208334	0.142334	0.158334	0.353334	0.395667	0.408334
17.4667	0.285	0.210667	0.143	0.157334	0.353667	0.395667	0.408667
17.5333	0.284667	0.212667	0.142334	0.157	0.352667	0.395	0.408
17.6	0.284667	0.215	0.141667	0.156334	0.353334	0.395	0.408
17.6667	0.285	0.217667	0.141667	0.156334	0.353	0.395334	0.408667
17.7333	0.285	0.219	0.141334	0.155667	0.352667	0.395334	0.407667
17.8	0.286	0.221667	0.142334	0.155667	0.353	0.395	0.408334
17.8667	0.285334	0.224334	0.142	0.155	0.352667	0.395667	0.407667
17.9333	0.285334	0.225667	0.141667	0.154334	0.352334	0.395667	0.408334
18	0.286	0.228	0.141667	0.154334	0.352667	0.394667	0.408

## Sheet: Figure 3
A	Time	T6	E. coli	B	Time	T6	E. coli
	0	0.2	0.202		0	0.0460003	0.0473337
	0.0666667	0.202333	0.2		0.0666667	0.047333	0.0499997
	0.133333	0.204667	0.203		0.133333	0.049	0.0506667
	0.2	0.206	0.205		0.2	0.049667	0.0513337
	0.266667	0.208333	0.207667		0.266667	0.050667	0.051667
	0.333333	0.209666	0.209666		0.333333	0.052667	0.0523337
	0.4	0.214333	0.212		0.4	0.0546667	0.0543333
	0.466667	0.215333	0.214666		0.466667	0.0566667	0.0556667
	0.533333	0.217667	0.217334		0.533333	0.0586663	0.0576663
	0.6	0.22	0.219666		0.6	0.0620003	0.0600003
	0.666667	0.221333	0.221333		0.666667	0.0653333	0.0626667
	0.733333	0.223	0.223667		0.733333	0.0680003	0.065667
	0.8	0.225666	0.226333		0.8	0.0723333	0.0686667
	0.866667	0.227667	0.228333		0.866667	0.0763337	0.0730003
	0.933333	0.229666	0.230333		0.933333	0.0810003	0.0770003
	1	0.23	0.232		1	0.085333	0.080333
	1.06667	0.233666	0.236666		1.06667	0.0896667	0.0853333
	1.13333	0.235666	0.238333		1.13333	0.095	0.0903333
	1.2	0.237	0.239333		1.2	0.0996667	0.095
	1.26667	0.239666	0.241333		1.26667	0.103667	0.101
	1.33333	0.241	0.242333		1.33333	0.108	0.106
	1.4	0.241333	0.242333		1.4	0.111	0.111
	1.46667	0.240667	0.242334		1.46667	0.113333	0.115333
	1.53333	0.244	0.245334		1.53333	0.115	0.121333
	1.6	0.245	0.246		1.6	0.116334	0.126334
	1.66667	0.247333	0.248333		1.66667	0.117333	0.131666
	1.73333	0.249	0.249666		1.73333	0.118	0.136666
	1.8	0.250333	0.252		1.8	0.117333	0.142333
	1.86667	0.251	0.252334		1.86667	0.115333	0.145667
	1.93333	0.252666	0.255		1.93333	0.115	0.151
	2	0.253666	0.255666		2	0.113334	0.154
	2.06667	0.254	0.255667		2.06667	0.113334	0.159
	2.13333	0.254667	0.256333		2.13333	0.112333	0.162333
	2.2	0.256667	0.259334		2.2	0.112	0.165334
	2.26667	0.257333	0.258666		2.26667	0.111	0.166667
	2.33333	0.257667	0.260333		2.33333	0.110667	0.169334
	2.4	0.257667	0.260667		2.4	0.109667	0.169667
	2.46667	0.259333	0.261666		2.46667	0.109	0.170333
	2.53333	0.259	0.261333		2.53333	0.11	0.171334
	2.6	0.26	0.262333		2.6	0.109334	0.171
	2.66667	0.26	0.263		2.66667	0.109	0.171333
	2.73333	0.26	0.263		2.73333	0.108667	0.171334
	2.8	0.26	0.263334		2.8	0.108	0.171333
	2.86667	0.261333	0.264333		2.86667	0.108667	0.172
	2.93333	0.26	0.263333		2.93333	0.108667	0.172334
	3	0.261	0.263666		3	0.107334	0.171667
	3.06667	0.260333	0.263333		3.06667	0.107666	0.172666
	3.13333	0.261333	0.264666		3.13333	0.107667	0.172667
	3.2	0.261666	0.265		3.2	0.107	0.173334
	3.26667	0.261333	0.264666		3.26667	0.107666	0.173333
	3.33333	0.261667	0.265334		3.33333	0.107333	0.174
	3.4	0.260667	0.264		3.4	0.107	0.174
	3.46667	0.262	0.265334		3.46667	0.106666	0.173666
	3.53333	0.261666	0.265		3.53333	0.107	0.174666
	3.6	0.261	0.264		3.6	0.106666	0.174333
	3.66667	0.261	0.265		3.66667	0.106333	0.174667
	3.73333	0.262667	0.266667		3.73333	0.106334	0.175
	3.8	0.262667	0.266333		3.8	0.106333	0.175667
	3.86667	0.261	0.264666		3.86667	0.106	0.176
	3.93333	0.263	0.266333		3.93333	0.106	0.176333
	4	0.263333	0.266667		4	0.105333	0.176333
	4.06667	0.261667	0.264333		4.06667	0.105333	0.176666
	4.13333	0.263	0.266333		4.13333	0.105	0.178
	4.2	0.263	0.266333		4.2	0.105333	0.178666
	4.26667	0.266	0.268		4.26667	0.104333	0.178333
	4.33333	0.264667	0.267334		4.33333	0.103667	0.179333
	4.4	0.264667	0.267333		4.4	0.104334	0.179
	4.46667	0.265	0.267334		4.46667	0.103667	0.18
	4.53333	0.264333	0.267666		4.53333	0.103	0.180333
	4.6	0.265666	0.268		4.6	0.103	0.181
	4.66667	0.265	0.268		4.66667	0.103	0.182
	4.73333	0.266	0.268333		4.73333	0.103	0.183
	4.8	0.266333	0.269		4.8	0.103	0.183334
	4.86667	0.266	0.269		4.86667	0.103333	0.184667
	4.93333	0.266667	0.269667		4.93333	0.103	0.185334
	5	0.266	0.268333		5	0.102	0.186667
	5.06667	0.267667	0.271		5.06667	0.101667	0.186333
	5.13333	0.266666	0.269333		5.13333	0.101	0.187
	5.2	0.267666	0.270666		5.2	0.100333	0.188333
	5.26667	0.271	0.274334		5.26667	0.1	0.189
	5.33333	0.270333	0.273333		5.33333	0.0986667	0.190333
	5.4	0.269333	0.273667		5.4	0.097667	0.190334
	5.46667	0.271	0.275		5.46667	0.0959997	0.190666
	5.53333	0.271666	0.276666		5.53333	0.0953333	0.191
	5.6	0.271666	0.277		5.6	0.094667	0.192
	5.66667	0.271333	0.278		5.66667	0.0936667	0.192333
	5.73333	0.272333	0.279667		5.73333	0.0923337	0.192334
	5.8	0.273	0.280666		5.8	0.0909997	0.193666
	5.86667	0.272666	0.282333		5.86667	0.0896663	0.194
	5.93333	0.273667	0.283667		5.93333	0.0883337	0.194334
	6	0.274	0.285333		6	0.0870003	0.194667
	6.06667	0.275	0.287		6.06667	0.086	0.195
	6.13333	0.275333	0.289		6.13333	0.0849997	0.195666
	6.2	0.275666	0.291666		6.2	0.0840003	0.196
	6.26667	0.276333	0.294667		6.26667	0.0826663	0.197
	6.33333	0.275333	0.297		6.33333	0.0820003	0.197667
	6.4	0.276333	0.3		6.4	0.0806667	0.198333
	6.46667	0.276333	0.303		6.46667	0.0793337	0.198
	6.53333	0.277	0.306333		6.53333	0.079	0.199333
	6.6	0.277333	0.309		6.6	0.078	0.200333
	6.66667	0.277333	0.313		6.66667	0.0763337	0.2
	6.73333	0.277	0.315667		6.73333	0.075333	0.201666
	6.8	0.278333	0.319333		6.8	0.0750003	0.202334
	6.86667	0.277333	0.321333		6.86667	0.0743333	0.203
	6.93333	0.277667	0.324333		6.93333	0.0733337	0.204
	7	0.278666	0.327		7	0.0719997	0.205
	7.06667	0.279	0.329666		7.06667	0.0710003	0.206334
	7.13333	0.278666	0.332		7.13333	0.0703337	0.206667
	7.2	0.279333	0.333666		7.2	0.069667	0.208
	7.26667	0.279334	0.335667		7.26667	0.0693337	0.209334
	7.33333	0.279666	0.338666		7.33333	0.0683333	0.209333
	7.4	0.28	0.340666		7.4	0.0680003	0.210667
	7.46667	0.280667	0.342		7.46667	0.067	0.211667
	7.53333	0.281	0.344		7.53333	0.0666667	0.212333
	7.6	0.281	0.345666		7.6	0.0656667	0.213667
	7.66667	0.281	0.347666		7.66667	0.0650003	0.215
	7.73333	0.280667	0.348334		7.73333	0.065	0.216667
	7.8	0.281	0.35		7.8	0.065	0.218
	7.86667	0.281	0.351667		7.86667	0.0643337	0.219334
	7.93333	0.281334	0.352334		7.93333	0.0626667	0.220667
	8	0.282	0.353667		8	0.0616667	0.221
	8.06667	0.281	0.354333		8.06667	0.061667	0.223334
	8.13333	0.281334	0.355667		8.13333	0.062	0.225
	8.2	0.281667	0.356		8.2	0.0616663	0.226
	8.26667	0.281333	0.356		8.26667	0.0610003	0.228
	8.33333	0.28	0.356666		8.33333	0.0613333	0.229
	8.4	0.28	0.357		8.4	0.060333	0.230666
	8.46667	0.28	0.357666		8.46667	0.0600003	0.231667
	8.53333	0.28	0.358333		8.53333	0.0593333	0.233333
	8.6	0.280667	0.359667		8.6	0.0596667	0.235667
	8.66667	0.279666	0.36		8.66667	0.0590003	0.236667
	8.73333	0.279667	0.360334		8.73333	0.0590003	0.238
	8.8	0.279666	0.361333		8.8	0.0590003	0.239334
	8.86667	0.279	0.361667		8.86667	0.0586663	0.240333
	8.93333	0.279	0.362		8.93333	0.0589997	0.243
	9	0.278667	0.362334		9	0.057667	0.243334
	9.06667	0.278	0.363		9.06667	0.0583337	0.244667
	9.13333	0.278333	0.364333		9.13333	0.0576667	0.245667
	9.2	0.278	0.364334		9.2	0.0580003	0.247667
	9.26667	0.278333	0.365666		9.26667	0.058	0.248333
	9.33333	0.277333	0.365666		9.33333	0.0576667	0.249333
	9.4	0.277333	0.366667		9.4	0.057333	0.25
	9.46667	0.276333	0.366333		9.46667	0.0573337	0.250667
	9.53333	0.277333	0.368		9.53333	0.0573333	0.251667
	9.6	0.276	0.368		9.6	0.0573337	0.252667
	9.66667	0.275666	0.368333		9.66667	0.0573333	0.253
	9.73333	0.275667	0.369667		9.73333	0.0573333	0.253
	9.8	0.275333	0.369667		9.8	0.057333	0.254333
	9.86667	0.275667	0.370667		9.86667	0.0573337	0.254667
	9.93333	0.275	0.370666		9.93333	0.0576667	0.255333
	10	0.274667	0.372		10	0.057333	0.255333
	10.0667	0.274667	0.372334		10.0667	0.058	0.256333
	10.1333	0.274333	0.373		10.1333	0.0576663	0.256666
	10.2	0.274	0.372		10.2	0.0583333	0.258
	10.2667	0.273666	0.374		10.2667	0.0583337	0.258667
	10.3333	0.273666	0.374666		10.3333	0.0579997	0.259
	10.4	0.274	0.375667		10.4	0.059	0.260667
	10.4667	0.273333	0.375666		10.4667	0.0590003	0.260334
	10.5333	0.273	0.376666		10.5333	0.0593337	0.260667
	10.6	0.273333	0.377		10.6	0.0599997	0.261666
	10.6667	0.273667	0.377667		10.6667	0.059667	0.261667
	10.7333	0.272333	0.378		10.7333	0.0600003	0.262667
	10.8	0.272333	0.378333		10.8	0.0603337	0.263
	10.8667	0.273	0.380333		10.8667	0.060667	0.263667
	10.9333	0.272667	0.380333		10.9333	0.0613333	0.264
	11	0.273	0.381667		11	0.062	0.265333
	11.0667	0.272667	0.382		11.0667	0.0623333	0.266333
	11.1333	0.273333	0.383		11.1333	0.0626667	0.267
	11.2	0.273	0.383666		11.2	0.0630003	0.267667
	11.2667	0.272	0.382667		11.2667	0.0636667	0.268667
	11.3333	0.272667	0.385		11.3333	0.064333	0.269666
	11.4	0.272667	0.385667		11.4	0.0643333	0.27
	11.4667	0.272	0.386		11.4667	0.064	0.270667
	11.5333	0.272667	0.386334		11.5333	0.0643333	0.271
	11.6	0.272667	0.387333		11.6	0.0646663	0.271666
	11.6667	0.271667	0.387		11.6667	0.0643333	0.272
	11.7333	0.273333	0.389333		11.7333	0.065	0.273
	11.8	0.272333	0.389		11.8	0.0656667	0.273667
	11.8667	0.273333	0.391333		11.8667	0.0656667	0.275
	11.9333	0.273	0.390333		11.9333	0.066	0.275333
	12	0.272	0.391		12	0.0660003	0.275
	12.0667	0.273	0.392334		12.0667	0.0663333	0.276667
	12.1333	0.272333	0.392667		12.1333	0.067	0.277667
	12.2	0.273333	0.394333		12.2	0.0666667	0.278
	12.2667	0.273	0.394333		12.2667	0.0673337	0.279334
	12.3333	0.272	0.394666		12.3333	0.0676663	0.279
	12.4	0.273	0.395334		12.4	0.0679997	0.281666
	12.4667	0.273333	0.397		12.4667	0.0690003	0.281667
	12.5333	0.273	0.397666		12.5333	0.0686667	0.283
	12.6	0.273	0.398334		12.6	0.069333	0.284
	12.6667	0.273333	0.399333		12.6667	0.07	0.286
	12.7333	0.272667	0.398		12.7333	0.0703333	0.286
	12.8	0.273667	0.401333		12.8	0.0703337	0.287667
	12.8667	0.274333	0.402		12.8667	0.071	0.289
	12.9333	0.273333	0.401667		12.9333	0.0706667	0.290333
	13	0.273333	0.402333		13	0.0713337	0.290334
	13.0667	0.273333	0.402667		13.0667	0.072	0.291333
	13.1333	0.273667	0.403333		13.1333	0.0720003	0.293
	13.2	0.272666	0.404333		13.2	0.0723337	0.292667
	13.2667	0.272667	0.405		13.2667	0.0726667	0.293
	13.3333	0.273333	0.406333		13.3333	0.074	0.294667
	13.4	0.273333	0.406666		13.4	0.0739997	0.295333
	13.4667	0.273667	0.407334		13.4667	0.0743333	0.296
	13.5333	0.273	0.407		13.5333	0.0756663	0.297333
	13.6	0.273333	0.409		13.6	0.075667	0.298
	13.6667	0.273	0.408334		13.6667	0.0763333	0.3
	13.7333	0.273333	0.41		13.7333	0.0770003	0.301334
	13.8	0.273666	0.410666		13.8	0.078	0.301667
	13.8667	0.273667	0.411333		13.8667	0.0786667	0.302667
	13.9333	0.273333	0.411667		13.9333	0.0799997	0.304
	14	0.274334	0.413667		14	0.08	0.305333
	14.0667	0.274333	0.413667		14.0667	0.0803333	0.306667
	14.1333	0.273333	0.413667		14.1333	0.081	0.308
	14.2	0.273667	0.414667		14.2	0.0813333	0.308
	14.2667	0.274333	0.416667		14.2667	0.0826667	0.309667
	14.3333	0.273667	0.416334		14.3333	0.083	0.309667
	14.4	0.274	0.416667		14.4	0.0836663	0.311
	14.4667	0.274667	0.418		14.4667	0.0839997	0.312333
	14.5333	0.274	0.418333		14.5333	0.0843333	0.313
	14.6	0.274667	0.420333		14.6	0.085	0.314333
	14.6667	0.274667	0.420333		14.6667	0.0853333	0.316333
	14.7333	0.275	0.421334		14.7333	0.0856667	0.316333
	14.8	0.274333	0.422333		14.8	0.0863333	0.319333
	14.8667	0.274333	0.422333		14.8667	0.0866667	0.319333
	14.9333	0.276	0.424		14.9333	0.0873337	0.320334
	15	0.272	0.421666		15	0.0876663	0.321333
	15.0667	0.272667	0.423		15.0667	0.0886667	0.323667
	15.1333	0.275	0.426
	15.2	0.273	0.423666
	15.2667	0.274667	0.426667
	15.3333	0.275333	0.428333
	15.4	0.273667	0.427667
	15.4667	0.272667	0.426333
	15.5333	0.274333	0.429
	15.6	0.272667	0.428667
	15.6667	0.274333	0.431
	15.7333	0.272667	0.430667
	15.8	0.274	0.433667
	15.8667	0.274	0.433333
	15.9333	0.274	0.435
	16	0.273667	0.434667
	16.0667	0.274	0.436333
	16.1333	0.274	0.437333
	16.2	0.274333	0.438
	16.2667	0.273667	0.437667
	16.3333	0.274	0.439334
	16.4	0.273	0.439
	16.4667	0.273334	0.441334
	16.5333	0.273	0.441667
	16.6	0.272667	0.442
	16.6667	0.272667	0.443334
	16.7333	0.273333	0.444
	16.8	0.272333	0.444667
	16.8667	0.272667	0.445334
	16.9333	0.271667	0.445333
	17	0.272334	0.447
	17.0667	0.272	0.447667
	17.1333	0.272	0.448667
	17.2	0.272	0.449333
	17.2667	0.271667	0.449667
	17.3333	0.272334	0.450667
	17.4	0.271667	0.451667
	17.4667	0.270667	0.452
	17.5333	0.271333	0.453
	17.6	0.270667	0.454
	17.6667	0.270333	0.454667
	17.7333	0.27	0.456
	17.8	0.27	0.457
	17.8667	0.269667	0.456667
	17.9333	0.268667	0.457333
	18	0.267333	0.458667
	18.0667	0.268333	0.458667
	18.1333	0.267667	0.458667
	18.2	0.267333	0.459667
	18.2667	0.266	0.460667
	18.3333	0.264	0.459667
	18.4	0.265	0.461333
	18.4667	0.268333	0.466
	18.5333	0.266666	0.465333
	18.6	0.266333	0.466
	18.6667	0.265	0.466
	18.7333	0.265	0.466667
	18.8	0.265333	0.467667
	18.8667	0.265	0.469333
	18.9333	0.265333	0.470333
	19	0.264333	0.470667
	19.0667	0.264	0.471333
	19.1333	0.264333	0.472333
	19.2	0.263333	0.472333
	19.2667	0.264	0.475
	19.3333	0.262667	0.474
	19.4	0.262	0.476
	19.4667	0.261667	0.476667
	19.5333	0.261	0.478333
	19.6	0.261	0.477667
	19.6667	0.259667	0.477667
	19.7333	0.260667	0.480667
	19.8	0.259667	0.480334
	19.8667	0.259333	0.480667
	19.9333	0.259	0.481333
	20	0.258333	0.483
	20.0667	0.257667	0.484
	20.1333	0.258	0.485666
	20.2	0.257	0.486333
	20.2667	0.257333	0.487667
	20.3333	0.256333	0.488
	20.4	0.255333	0.488333
	20.4667	0.255333	0.489333
	20.5333	0.254667	0.490334
	20.6	0.254	0.491
	20.6667	0.253333	0.491
	20.7333	0.253	0.492667
	20.8	0.252667	0.494
	20.8667	0.252	0.494666
	20.9333	0.251333	0.494
	21	0.251333	0.496667
	21.0667	0.25	0.497666
	21.1333	0.249	0.498
	21.2	0.248	0.498
	21.2667	0.247666	0.499666
	21.3333	0.247	0.500667
	21.4	0.246667	0.501
	21.4667	0.245333	0.501333
	21.5333	0.245	0.503
	21.6	0.244	0.504
	21.6667	0.243	0.503333
	21.7333	0.242333	0.505
	21.8	0.242667	0.506
	21.8667	0.240333	0.506333
	21.9333	0.240333	0.507333
	22	0.239	0.507333
	22.0667	0.238333	0.509667
	22.1333	0.237	0.509
	22.2	0.235333	0.509
	22.2667	0.234666	0.510666
	22.3333	0.234	0.511667
	22.4	0.232667	0.512667
	22.4667	0.232334	0.514334
	22.5333	0.230334	0.514667
	22.6	0.229	0.514333
	22.6667	0.227667	0.515
	22.7333	0.226333	0.516667
	22.8	0.225	0.516333
	22.8667	0.224667	0.517667
	22.9333	0.222334	0.518334
	23	0.221334	0.519
	23.0667	0.219	0.518666
	23.1333	0.218	0.521333
	23.2	0.217	0.521667
	23.2667	0.214667	0.522
	23.3333	0.212667	0.521667
	23.4	0.212333	0.524667
	23.4667	0.21	0.524333
	23.5333	0.208666	0.525
	23.6	0.206666	0.526333
	23.6667	0.204666	0.526333
	23.7333	0.203333	0.528
	23.8	0.201666	0.528333
	23.8667	0.199333	0.528
	23.9333	0.198666	0.528666
	24	0.197333	0.529666
	24.0667	0.194333	0.530333
	24.1333	0.193	0.531333
	24.2	0.191	0.532667
	24.2667	0.19	0.533667
	24.3333	0.187666	0.533
	24.4	0.187	0.534
	24.4667	0.184	0.533667
	24.5333	0.182666	0.534
	24.6	0.182333	0.536333
	24.6667	0.180667	0.536667
	24.7333	0.178667	0.537
	24.8	0.178333	0.537333
	24.8667	0.176667	0.536667
	24.9333	0.175333	0.539
	25	0.174	0.539667
	25.0667	0.171667	0.538667
	25.1333	0.171333	0.540333
	25.2	0.169667	0.541
	25.2667	0.168333	0.541666
	25.3333	0.167667	0.542334
	25.4	0.166333	0.543
	25.4667	0.165	0.542333
	25.5333	0.164333	0.544333
	25.6	0.162667	0.545
	25.6667	0.161667	0.545333
	25.7333	0.161	0.545333
	25.8	0.16	0.546667
	25.8667	0.158667	0.547
	25.9333	0.157666	0.547
	26	0.157333	0.547333
	26.0667	0.156667	0.549
	26.1333	0.155333	0.548666
	26.2	0.154667	0.550667
	26.2667	0.155	0.551333
	26.3333	0.153	0.551
	26.4	0.152667	0.552667
	26.4667	0.152	0.552667
	26.5333	0.151667	0.554
	26.6	0.151	0.554
	26.6667	0.150667	0.555
	26.7333	0.149334	0.554667
	26.8	0.149667	0.555667
	26.8667	0.149666	0.556333
	26.9333	0.148334	0.556667
	27	0.148	0.557667
	27.0667	0.148	0.558666
	27.1333	0.147	0.559
	27.2	0.146667	0.559334
	27.2667	0.147	0.561
	27.3333	0.146	0.561
	27.4	0.145666	0.561333
	27.4667	0.145667	0.562334
	27.5333	0.144667	0.564
	27.6	0.143667	0.562
	27.6667	0.14	0.558333
	27.7333	0.144334	0.564334
	27.8	0.143667	0.565667
	27.8667	0.143667	0.566667
	27.9333	0.144333	0.567333
	28	0.143667	0.567
	28.0667	0.143	0.568
	28.1333	0.142666	0.569
	28.2	0.141667	0.57
	28.2667	0.142667	0.571334
	28.3333	0.142667	0.572
	28.4	0.142667	0.571667
	28.4667	0.142334	0.572334
	28.5333	0.142	0.572667
	28.6	0.141	0.574
	28.6667	0.141667	0.574334
	28.7333	0.142	0.575667
	28.8	0.142	0.577
	28.8667	0.140666	0.575666
	28.9333	0.141333	0.577667
	29	0.140667	0.578333
	29.0667	0.140667	0.577333
	29.1333	0.141	0.58
	29.2	0.141	0.580333
	29.2667	0.140333	0.581
	29.3333	0.140333	0.579667
	29.4	0.140667	0.582
	29.4667	0.140667	0.582667
	29.5333	0.140333	0.582
	29.6	0.140333	0.583667
	29.6667	0.141	0.584667
	29.7333	0.140667	0.585667
	29.8	0.139667	0.586
	29.8667	0.14	0.586667
	29.9333	0.140334	0.587334
	30	0.140334	0.589334
	30.0667	0.140667	0.588333
	30.1333	0.140334	0.590334
	30.2	0.139667	0.589333
	30.2667	0.140667	0.590667
	30.3333	0.14	0.591667
	30.4	0.140334	0.592667
	30.4667	0.140334	0.593334
	30.5333	0.14	0.594333
	30.6	0.141	0.594667
	30.6667	0.140334	0.594667
	30.7333	0.14	0.594333
	30.8	0.14	0.596
	30.8667	0.140334	0.596334
	30.9333	0.14	0.597333
	31	0.141	0.597667
	31.0667	0.140667	0.598334

## Sheet: Figure 4
Time	T3	T3	T3	T3	T3	T3	T3	T3	T3	T3	T3	T3	T3	T3	T3	T3	T3	T3	T3	T3	T3	T3	T3	T3	T3	T3	T3	T3	T3	T3	T3	T3	T3	T3	T3	T3	T3	T3	T3	T3	T3	T3	T3	T3	T3	T3	T3	T3	T3
0	0.0500003	0.0540003	0.052667	0.054	0.0533333	0.0493333	0.0523333	0.129333	0.120666	0.196667	0.109333	0.059	0.177333	0.117	0.0506667	0.137667	0.0816667	0.0386667	0.112333	0.0726663	0.0379997	0.143333	0.0733333	0.034	0.098	0.142333	0.179667	0.217333	0.238	0.258	0.273333	0.0543337	0.076667	0.120334	0.161	0.246334	0.312667	0.380333	0.0589997	0.104666	0.175333	0.219666	0.28	0.348333	0.332334	0.409667	0.471667	0.128334	0.133334
0.0666667	0.0503337	0.0543337	0.0533337	0.055667	0.0553337	0.0510003	0.0533337	0.13	0.121667	0.191666	0.108666	0.0599997	0.177	0.115667	0.052	0.140667	0.082667	0.0400003	0.114	0.075	0.0396667	0.145333	0.0746667	0.0346667	0.098	0.145	0.180333	0.219	0.24	0.257334	0.270667	0.056333	0.079333	0.122	0.162	0.244	0.308	0.376667	0.0606663	0.107	0.178	0.218	0.281	0.343333	0.327666	0.405	0.464333	0.132	0.136333
0.133333	0.0503337	0.0540003	0.053667	0.055667	0.0553337	0.051667	0.0533337	0.133666	0.124333	0.188333	0.108666	0.0596663	0.180333	0.117	0.0516667	0.144333	0.086	0.0406667	0.112333	0.0759997	0.0389997	0.149667	0.0770003	0.0353337	0.101333	0.148	0.183333	0.220333	0.240666	0.256666	0.272334	0.0576667	0.08	0.123333	0.164	0.245	0.309667	0.377334	0.0616663	0.109666	0.182666	0.218334	0.280667	0.344334	0.327333	0.404333	0.465	0.137334	0.141
0.2	0.0510003	0.054667	0.0550003	0.0569997	0.056333	0.053333	0.0546663	0.138666	0.128333	0.190333	0.115333	0.0606667	0.183	0.120667	0.0526667	0.147667	0.089	0.041	0.116333	0.078333	0.039333	0.151666	0.0806663	0.0359997	0.105	0.151667	0.187	0.223667	0.242667	0.259667	0.273667	0.0583337	0.0803337	0.124667	0.169	0.247666	0.314333	0.379	0.0626667	0.112667	0.185333	0.219	0.281333	0.346333	0.329667	0.407	0.468334	0.139667	0.144333
0.266667	0.0509997	0.054333	0.055333	0.058333	0.0569997	0.0549997	0.055333	0.143666	0.132333	0.190334	0.119667	0.0613337	0.187667	0.125333	0.0536667	0.152334	0.0923337	0.042667	0.122	0.0826667	0.041	0.161333	0.0866667	0.0373333	0.108666	0.155666	0.190333	0.227666	0.244333	0.261333	0.278	0.0590003	0.082667	0.127334	0.175334	0.251	0.317334	0.378667	0.0659997	0.117666	0.189666	0.220667	0.282667	0.348334	0.33	0.407667	0.469333	0.145667	0.149667
0.333333	0.0523337	0.0553337	0.0570003	0.0600003	0.0583337	0.056667	0.0573337	0.149	0.137	0.193667	0.126334	0.062667	0.191	0.130334	0.0553337	0.16	0.1	0.045	0.122667	0.085667	0.0420003	0.171666	0.0916663	0.0389997	0.112667	0.159	0.195333	0.229	0.245667	0.263334	0.279667	0.0600003	0.085667	0.131	0.184	0.253333	0.315667	0.381667	0.0689997	0.121	0.193	0.223666	0.285333	0.351333	0.332667	0.409667	0.472	0.150334	0.154667
0.4	0.0543333	0.0573333	0.059	0.0620003	0.060667	0.058667	0.0590003	0.154333	0.140333	0.195667	0.129667	0.0653337	0.194	0.136666	0.0569997	0.162334	0.103667	0.0460003	0.13	0.0903333	0.043	0.176667	0.0973333	0.0416667	0.117667	0.164	0.201667	0.232	0.247667	0.265333	0.281	0.0616667	0.089	0.136333	0.191667	0.255667	0.32	0.388	0.0723333	0.125333	0.198667	0.225	0.287334	0.352667	0.334333	0.411666	0.474	0.156333	0.161
0.466667	0.0560003	0.0580003	0.0603337	0.064333	0.0626663	0.0606663	0.061333	0.157667	0.141	0.2	0.137	0.0679997	0.196	0.141666	0.0586663	0.163333	0.107333	0.048333	0.136	0.095	0.045	0.188333	0.103666	0.0439997	0.120333	0.169666	0.208	0.234333	0.249666	0.266666	0.285667	0.0633333	0.0923333	0.14	0.198334	0.258667	0.320334	0.389	0.0743333	0.129333	0.204	0.228	0.290333	0.355333	0.336333	0.412666	0.476666	0.16	0.166334
0.533333	0.0573337	0.0600003	0.062667	0.065333	0.0636663	0.061333	0.0626663	0.157667	0.138667	0.201	0.143333	0.0709997	0.198	0.149	0.0613337	0.167	0.113	0.0506667	0.145	0.101	0.047	0.189333	0.110333	0.0466663	0.126333	0.175667	0.214	0.237334	0.251334	0.269334	0.287667	0.0646663	0.0956663	0.144	0.203334	0.260667	0.325667	0.393666	0.077	0.134667	0.208667	0.23	0.292666	0.357	0.337667	0.414667	0.478333	0.163	0.171667
0.6	0.0600003	0.0620003	0.064667	0.0650003	0.0633337	0.060667	0.0623337	0.155	0.133	0.203	0.148667	0.073667	0.199333	0.154333	0.063333	0.167	0.114666	0.0516663	0.150667	0.107	0.0500003	0.191334	0.117334	0.0490003	0.128	0.180334	0.219	0.240667	0.254333	0.271667	0.291667	0.065667	0.098667	0.15	0.204333	0.263666	0.325	0.397666	0.0756663	0.138666	0.212	0.233333	0.295	0.359	0.338	0.415	0.478667	0.161666	0.176333
0.666667	0.061667	0.0640003	0.0660003	0.062667	0.064667	0.0610003	0.062667	0.151666	0.126666	0.204667	0.152667	0.0763337	0.200666	0.158333	0.065333	0.168	0.109667	0.0503337	0.155333	0.114	0.0519997	0.196667	0.122667	0.051	0.130667	0.185667	0.221667	0.243333	0.257	0.273667	0.295667	0.0656667	0.100667	0.156333	0.203667	0.266667	0.329	0.397	0.0703333	0.144	0.213667	0.235666	0.295666	0.359666	0.339333	0.416666	0.482	0.155333	0.177333
0.733333	0.063667	0.0653337	0.065667	0.0503333	0.0603333	0.0413333	0.062	0.135	0.115333	0.204667	0.153667	0.0763333	0.202	0.160334	0.066667	0.166666	0.0956663	0.045333	0.157667	0.121334	0.0550003	0.197333	0.126	0.0509997	0.132333	0.19	0.223667	0.246667	0.260333	0.276667	0.298667	0.0610003	0.100667	0.161667	0.201	0.269333	0.329333	0.393667	0.0616667	0.145667	0.210333	0.238666	0.298333	0.361333	0.339333	0.415666	0.481333	0.142666	0.175
0.8	0.0630003	0.0660003	0.057667	0.038333	0.0409997	0.0316663	0.0486663	0.104667	0.0926663	0.204	0.149667	0.0740003	0.202334	0.156667	0.062667	0.167334	0.0800003	0.0413337	0.160667	0.126334	0.0570003	0.197667	0.123	0.0510003	0.129333	0.192666	0.224	0.25	0.263667	0.279	0.302667	0.055	0.0973333	0.167	0.198333	0.272333	0.333	0.394667	0.0513337	0.143667	0.201	0.241333	0.299333	0.362333	0.341667	0.418333	0.483333	0.127667	0.171667
0.866667	0.0543337	0.0580003	0.0503337	0.034333	0.0339997	0.029333	0.0366663	0.0796663	0.0739997	0.203667	0.139667	0.0703337	0.202	0.147	0.0560003	0.164667	0.063667	0.0353337	0.164667	0.128667	0.0580003	0.197333	0.117	0.0446667	0.123	0.19	0.225	0.251334	0.266	0.28	0.306	0.049667	0.088667	0.170667	0.193667	0.274333	0.334	0.396	0.0426663	0.136666	0.190666	0.242333	0.301333	0.363333	0.341667	0.418	0.484333	0.112666	0.164333
0.933333	0.0476663	0.0489997	0.045333	0.0330003	0.031667	0.0280003	0.0300003	0.0639997	0.063	0.203334	0.128667	0.063667	0.201666	0.131666	0.0509997	0.16	0.048667	0.0280003	0.164667	0.129667	0.0583337	0.197666	0.102666	0.0329997	0.114666	0.183	0.225333	0.254666	0.269333	0.282333	0.310667	0.0453337	0.0800003	0.169	0.187667	0.278	0.338333	0.396334	0.0366663	0.125666	0.181	0.241666	0.302333	0.365	0.342667	0.418667	0.485333	0.0983333	0.158333
1	0.0423333	0.042	0.041	0.0336667	0.0316667	0.0283333	0.0276667	0.0546663	0.0563337	0.203	0.118333	0.0536667	0.199667	0.114	0.0453337	0.153667	0.04	0.0276667	0.166667	0.124667	0.0530003	0.197333	0.08	0.0236667	0.102333	0.170666	0.224666	0.256334	0.272	0.283	0.312333	0.041333	0.0726663	0.164666	0.179667	0.279667	0.338667	0.399667	0.0336667	0.114	0.171	0.241333	0.304	0.366	0.343667	0.42	0.486667	0.085333	0.151
1.06667	0.0373333	0.038	0.037	0.0333337	0.0313337	0.028667	0.026667	0.0499997	0.0536667	0.201667	0.106333	0.0433333	0.196667	0.0970003	0.035667	0.146667	0.035667	0.0273337	0.166333	0.110333	0.045333	0.195333	0.0559997	0.021333	0.0850003	0.154334	0.222667	0.258333	0.274666	0.283333	0.311	0.0416667	0.0646667	0.158	0.17	0.281667	0.340333	0.400333	0.033333	0.0956663	0.162	0.240666	0.304666	0.366666	0.344	0.419667	0.487	0.0740003	0.142334
1.13333	0.0330003	0.0353337	0.0363337	0.033667	0.0313337	0.028667	0.0260003	0.047667	0.0520003	0.199333	0.0933333	0.039	0.192	0.0803333	0.033	0.136667	0.034	0.027	0.163333	0.0846663	0.0356663	0.192667	0.0410003	0.0203337	0.0693333	0.134333	0.218333	0.260667	0.277667	0.283334	0.311334	0.042	0.0563333	0.139333	0.158	0.285	0.342	0.401667	0.0336663	0.0756663	0.151666	0.240333	0.305333	0.367	0.344	0.419333	0.487333	0.0659997	0.131333
1.2	0.0313337	0.0340003	0.0363337	0.033667	0.0313337	0.028667	0.026667	0.0466663	0.0519997	0.198333	0.0823333	0.0383333	0.185334	0.0673337	0.0320003	0.126666	0.0339997	0.0279997	0.161333	0.0629997	0.030333	0.188333	0.0326663	0.0219997	0.06	0.114	0.214	0.259667	0.28	0.282	0.311	0.042	0.052	0.107667	0.145334	0.287	0.343667	0.402333	0.033333	0.0619997	0.139666	0.239	0.306	0.368666	0.345	0.420333	0.488	0.0599997	0.119
1.26667	0.0320003	0.0340003	0.036667	0.0343337	0.031667	0.0293337	0.0273337	0.047	0.0516667	0.194333	0.072	0.0383333	0.177333	0.058333	0.0319997	0.115334	0.032667	0.027667	0.157667	0.0490003	0.027667	0.183	0.0296663	0.0209997	0.0556663	0.0986663	0.207666	0.259	0.282	0.278	0.312	0.042667	0.0513337	0.084667	0.132667	0.286334	0.344334	0.402333	0.034333	0.055333	0.128666	0.239333	0.306666	0.369	0.345333	0.42	0.488333	0.0559997	0.107
1.33333	0.0313333	0.034	0.0363333	0.0349997	0.032333	0.029333	0.0279997	0.046667	0.0520003	0.192	0.0646667	0.038	0.169	0.053667	0.0323337	0.105	0.033333	0.0286663	0.151667	0.0403337	0.0280003	0.177667	0.0283337	0.022667	0.0543333	0.0903333	0.201	0.258334	0.283667	0.272334	0.311	0.0423333	0.0506667	0.0726667	0.120667	0.286667	0.344	0.402666	0.035	0.0526667	0.117333	0.238333	0.307	0.369	0.346667	0.421334	0.489	0.0536663	0.0969997
1.4	0.0323337	0.0350003	0.0373337	0.0346667	0.032	0.0293333	0.028	0.0476667	0.0523337	0.188	0.0589997	0.0389997	0.159	0.0506663	0.032333	0.0943337	0.0340003	0.028667	0.146	0.0366667	0.0273333	0.171	0.027333	0.0216663	0.054	0.0846667	0.192333	0.257	0.283	0.266666	0.311333	0.042667	0.0510003	0.0673337	0.109334	0.286667	0.347334	0.402667	0.0353333	0.0513333	0.108333	0.238	0.307	0.369333	0.345333	0.42	0.489667	0.0513333	0.0866667
1.46667	0.0326663	0.0346663	0.037333	0.0353337	0.032667	0.0300003	0.0283337	0.047333	0.0529997	0.182666	0.0546663	0.0389997	0.148334	0.048667	0.0333337	0.0846667	0.034	0.0293333	0.137667	0.0343337	0.0263337	0.163667	0.0276667	0.0223333	0.053333	0.0819997	0.182666	0.256333	0.282333	0.261333	0.312	0.0433333	0.0513333	0.0643333	0.0983337	0.285667	0.344	0.404	0.0356667	0.05	0.100333	0.237333	0.306666	0.369666	0.346	0.42	0.49	0.0510003	0.080667
1.53333	0.0326667	0.0346667	0.0373333	0.0359997	0.033333	0.0306663	0.0296663	0.048	0.0543333	0.176334	0.051667	0.0390003	0.137333	0.0476663	0.033333	0.0766667	0.034	0.0293333	0.129333	0.0336663	0.0269997	0.152667	0.027667	0.022667	0.054	0.0803333	0.174667	0.255	0.282	0.256667	0.311667	0.0436663	0.0516663	0.0626663	0.0900003	0.286334	0.343	0.403334	0.0363333	0.0493333	0.0936667	0.236333	0.306666	0.370333	0.347	0.420334	0.49	0.0499997	0.075333
1.6	0.0333333	0.0353333	0.0383333	0.0353333	0.0326667	0.0303333	0.0293333	0.0483333	0.0543333	0.169666	0.049333	0.0396663	0.125334	0.0463337	0.033667	0.0709997	0.034333	0.030333	0.118333	0.034333	0.028333	0.144334	0.027667	0.0223337	0.053333	0.0789997	0.163666	0.254	0.282	0.252333	0.312	0.0433337	0.051667	0.0620003	0.083	0.285	0.339	0.401333	0.0363333	0.05	0.089	0.236333	0.306	0.370666	0.347	0.419333	0.49	0.0486663	0.070333
1.66667	0.0340003	0.035667	0.0383337	0.0360003	0.033667	0.030667	0.0300003	0.049	0.055333	0.161	0.0479997	0.0396663	0.114666	0.0476663	0.0346663	0.0663337	0.034667	0.029667	0.105333	0.0346663	0.0286663	0.134667	0.0283333	0.0226667	0.0536663	0.078333	0.154	0.252334	0.282	0.247667	0.310333	0.0439997	0.0526663	0.0619997	0.0773337	0.287334	0.334	0.400667	0.0363333	0.0503333	0.0846667	0.234666	0.305333	0.370333	0.347667	0.419334	0.490667	0.048333	0.067333
1.73333	0.0340003	0.0360003	0.038667	0.036333	0.0336663	0.031333	0.0306663	0.0496667	0.0549997	0.152334	0.046667	0.039667	0.104666	0.046333	0.034333	0.0630003	0.0350003	0.030667	0.094	0.035	0.0286667	0.124333	0.0286667	0.0233333	0.0543337	0.077667	0.144667	0.25	0.281334	0.242334	0.310333	0.0439997	0.053333	0.0619997	0.0729997	0.286666	0.331	0.402666	0.0366667	0.0506667	0.082	0.232666	0.305	0.370333	0.348333	0.418666	0.491	0.0486667	0.064
1.8	0.034333	0.0359997	0.0386663	0.0370003	0.033667	0.0313337	0.0310003	0.0503333	0.056	0.143334	0.0470003	0.0403337	0.0963337	0.0463337	0.0353337	0.0606667	0.0353333	0.0316667	0.083333	0.0359997	0.0289997	0.115666	0.0289997	0.0236663	0.054667	0.077667	0.136	0.247334	0.280667	0.237334	0.309333	0.0449997	0.0536663	0.0626663	0.0696663	0.286	0.327666	0.401	0.0363333	0.0506667	0.0796667	0.230334	0.304334	0.370334	0.349667	0.417334	0.490334	0.047667	0.062667
1.86667	0.034667	0.036667	0.0390003	0.036333	0.0339997	0.031333	0.0306663	0.0503337	0.0566667	0.134	0.0469997	0.0406663	0.088667	0.0473337	0.0360003	0.0600003	0.0363337	0.0323337	0.075333	0.0359997	0.0299997	0.108333	0.0303333	0.0243333	0.055333	0.0776663	0.128	0.244666	0.28	0.232	0.307334	0.044	0.053	0.0623333	0.0673333	0.285	0.326667	0.400666	0.0373337	0.0513337	0.078667	0.227	0.303333	0.369666	0.349	0.418	0.491667	0.048333	0.0609997
1.93333	0.0350003	0.0370003	0.039667	0.0369997	0.0339997	0.0316663	0.031333	0.050333	0.0569997	0.123333	0.0469997	0.040333	0.0833337	0.046667	0.0363337	0.0579997	0.0376663	0.0329997	0.068667	0.0363337	0.0303337	0.100667	0.0306667	0.0246667	0.0553333	0.0773333	0.121	0.241334	0.278667	0.226	0.305	0.0453333	0.054	0.063	0.0660003	0.285334	0.324	0.397666	0.0376663	0.051333	0.0766663	0.223	0.302	0.369	0.348666	0.416666	0.491333	0.0479997	0.0596663
2	0.0346667	0.0373333	0.0396667	0.0373337	0.0340003	0.0320003	0.0320003	0.0509997	0.057333	0.112333	0.0466663	0.041333	0.079333	0.0476663	0.0369997	0.0573333	0.0396667	0.034	0.06	0.0356667	0.0296667	0.093667	0.030667	0.0250003	0.0556663	0.0776663	0.115666	0.237334	0.277334	0.220334	0.303	0.0443337	0.053667	0.062667	0.0643337	0.282	0.321334	0.398	0.0376667	0.0516667	0.0753333	0.219667	0.301667	0.368667	0.35	0.415667	0.491667	0.0479997	0.0589997
2.06667	0.036	0.0373333	0.0396667	0.037333	0.0346663	0.0319997	0.0319997	0.051667	0.0576663	0.1	0.0460003	0.0410003	0.076667	0.0480003	0.0370003	0.0573337	0.0410003	0.0360003	0.057667	0.0370003	0.0303337	0.0880003	0.031667	0.0253337	0.056	0.078	0.111	0.233	0.276	0.214	0.301	0.045667	0.054667	0.0633337	0.0640003	0.279	0.317	0.396667	0.0376667	0.0516667	0.0743333	0.215	0.300666	0.367666	0.349666	0.414	0.490666	0.048333	0.0579997
2.13333	0.035	0.0373333	0.0396667	0.0376663	0.0339997	0.032333	0.032333	0.051333	0.0579997	0.090333	0.047333	0.0416663	0.074667	0.0473337	0.0380003	0.056333	0.0296663	0.0259997	0.054	0.0373333	0.0303333	0.0823333	0.0316667	0.0253333	0.0560003	0.077667	0.106667	0.228667	0.274	0.207334	0.297666	0.045333	0.054333	0.063333	0.0629997	0.276	0.311	0.396333	0.0373333	0.052	0.073	0.211333	0.299666	0.366666	0.351	0.413334	0.493667	0.048	0.0573333
2.2	0.0360003	0.0380003	0.0403337	0.0373337	0.034667	0.0323337	0.0320003	0.0520003	0.058333	0.0800003	0.0463337	0.0413337	0.0736663	0.0486663	0.0389997	0.057333	0.0286663	0.025333	0.051333	0.037333	0.030333	0.078667	0.032667	0.025667	0.056	0.0776667	0.104333	0.223667	0.272334	0.201334	0.295	0.045667	0.0550003	0.063667	0.0626667	0.273333	0.307667	0.396	0.0376667	0.0523333	0.0726667	0.207667	0.299	0.365667	0.350333	0.410666	0.492333	0.0480003	0.0563337
2.26667	0.0360003	0.0383337	0.0410003	0.037667	0.0350003	0.032667	0.032667	0.0523333	0.0583333	0.0716663	0.0466663	0.0416663	0.0723333	0.0476667	0.038	0.0570003	0.0293337	0.026667	0.051	0.0386667	0.031	0.0759997	0.0326663	0.0256663	0.056667	0.0773337	0.101334	0.219	0.269667	0.194334	0.292	0.0453333	0.0553333	0.063	0.0613337	0.268334	0.303667	0.393666	0.0379997	0.052333	0.072333	0.203333	0.297333	0.364333	0.350333	0.410666	0.492666	0.048333	0.0566663
2.33333	0.037	0.0383333	0.0406667	0.0380003	0.0343337	0.0330003	0.0330003	0.053	0.0596663	0.0649997	0.0469997	0.0416663	0.071667	0.0493337	0.0393337	0.0559997	0.0289997	0.0259997	0.05	0.0386667	0.0316667	0.0739997	0.033333	0.0259997	0.0570003	0.0780003	0.099667	0.214334	0.267334	0.187667	0.289333	0.0460003	0.0560003	0.0640003	0.0619997	0.265666	0.300666	0.391667	0.038333	0.0529997	0.0719997	0.2	0.296667	0.363667	0.351333	0.408	0.492667	0.048333	0.056333
2.4	0.0363333	0.0386667	0.041	0.038667	0.0353337	0.0330003	0.0330003	0.0529997	0.0586663	0.0596663	0.0466663	0.0416663	0.0710003	0.0480003	0.038667	0.0556663	0.0289997	0.026333	0.048667	0.038667	0.0310003	0.0730003	0.0333337	0.025667	0.0570003	0.077667	0.0980003	0.21	0.264667	0.180667	0.285333	0.0456667	0.0553333	0.0636667	0.0610003	0.262	0.296	0.390333	0.038	0.0523333	0.071	0.195667	0.295	0.361	0.351666	0.405666	0.494	0.0486663	0.0556663
2.46667	0.035333	0.0376663	0.0399997	0.0383337	0.0350003	0.032667	0.0330003	0.053	0.059333	0.0566663	0.046333	0.0416663	0.0713337	0.0483337	0.039667	0.055333	0.0296663	0.026333	0.048667	0.0390003	0.031667	0.0713333	0.034	0.0256667	0.0573333	0.0783333	0.0966667	0.204333	0.261666	0.173333	0.282666	0.0453333	0.055	0.064	0.0609997	0.258666	0.290666	0.388333	0.0379997	0.0529997	0.071333	0.191333	0.293666	0.359	0.350667	0.404	0.491333	0.0493337	0.0560003
2.53333	0.0363337	0.038667	0.040667	0.0383337	0.0350003	0.0333337	0.0330003	0.0533337	0.059333	0.0556663	0.0476663	0.0426663	0.0699997	0.0489997	0.0396663	0.0556667	0.03	0.0266667	0.047667	0.0393337	0.0310003	0.0709997	0.0336663	0.0259997	0.0573333	0.0783333	0.0963333	0.199667	0.258334	0.166667	0.28	0.0460003	0.0560003	0.0643337	0.060333	0.254333	0.284333	0.386	0.0383333	0.0526667	0.0703333	0.187334	0.292	0.357334	0.351333	0.402666	0.492	0.0486667	0.0553333
2.6	0.0360003	0.0380003	0.040667	0.0386667	0.0356667	0.0333333	0.0333333	0.0536663	0.0593333	0.053667	0.0473337	0.0423337	0.0703337	0.0490003	0.0393337	0.0553337	0.0300003	0.0270003	0.047	0.0396667	0.0313333	0.0716667	0.034	0.028	0.057333	0.0779997	0.0946663	0.194334	0.254	0.159667	0.275667	0.0463337	0.0560003	0.064667	0.060667	0.251667	0.278667	0.383667	0.0386667	0.0526667	0.07	0.183	0.290666	0.355333	0.351334	0.4	0.493667	0.049333	0.0556663
2.66667	0.036667	0.0390003	0.0410003	0.038667	0.0353337	0.033667	0.0333337	0.0540003	0.060333	0.053333	0.047333	0.0426663	0.069667	0.049667	0.0403337	0.0550003	0.029667	0.026667	0.047667	0.039667	0.0320003	0.070667	0.0340003	0.025667	0.0579997	0.0786663	0.095333	0.188	0.250334	0.153334	0.271666	0.0463333	0.0563333	0.065	0.060667	0.247	0.273334	0.382334	0.039333	0.0536663	0.070333	0.178334	0.289334	0.353667	0.350667	0.397333	0.491	0.049667	0.0560003
2.73333	0.037	0.0393333	0.0413333	0.037667	0.0350003	0.0333337	0.0330003	0.053667	0.060333	0.054333	0.048333	0.0429997	0.0690003	0.049667	0.039667	0.0550003	0.0300003	0.0263337	0.048333	0.0399997	0.0316663	0.0720003	0.0343337	0.0260003	0.057667	0.078667	0.0940003	0.180667	0.246667	0.147	0.268333	0.045667	0.0563337	0.064667	0.060333	0.244	0.269333	0.379666	0.0386663	0.0536663	0.0696663	0.174666	0.288	0.351333	0.350667	0.394	0.49	0.049333	0.0556663
2.8	0.036667	0.0390003	0.0413337	0.0386663	0.0359997	0.033333	0.033333	0.054	0.06	0.0536663	0.0476663	0.0419997	0.0683337	0.049667	0.039667	0.0546667	0.03	0.0266667	0.048667	0.039667	0.031667	0.0709997	0.0349997	0.026333	0.058	0.0793333	0.0936667	0.173667	0.243	0.141334	0.265333	0.046	0.0563333	0.065	0.06	0.239	0.264333	0.377333	0.0386667	0.0536667	0.069	0.168666	0.285	0.348333	0.351334	0.393	0.49	0.049667	0.0560003
2.86667	0.036	0.0383333	0.0406667	0.0390003	0.0353337	0.0333337	0.0333337	0.0543333	0.0603333	0.0536667	0.0473333	0.0426667	0.0679997	0.0496663	0.0396663	0.0543333	0.03	0.0266667	0.047667	0.040667	0.0323337	0.0713333	0.0346667	0.0263333	0.0583337	0.0790003	0.093667	0.165666	0.238666	0.135333	0.260333	0.0463337	0.0570003	0.0653337	0.0603333	0.235	0.258667	0.376666	0.0389997	0.0536663	0.0696663	0.164	0.283667	0.345667	0.352333	0.391333	0.489	0.0496663	0.0556663
2.93333	0.037	0.039	0.0413333	0.038667	0.0353337	0.0333337	0.033667	0.054333	0.0603333	0.0536663	0.047333	0.042333	0.067667	0.049667	0.040667	0.054333	0.0299997	0.0266663	0.047333	0.0409997	0.0319997	0.071333	0.035333	0.0266663	0.0580003	0.079667	0.093667	0.158667	0.235667	0.130667	0.257333	0.0463337	0.0570003	0.0660003	0.06	0.230333	0.254667	0.373	0.0393333	0.0543333	0.0693333	0.158333	0.281	0.342	0.352667	0.388	0.489333	0.050667	0.0563337
3	0.036667	0.0390003	0.0413337	0.038667	0.035667	0.033667	0.0333337	0.0546663	0.061	0.054333	0.0479997	0.042333	0.067333	0.049333	0.039333	0.0543337	0.0303337	0.026667	0.048667	0.0413337	0.0320003	0.071	0.0353333	0.0276667	0.0586663	0.0796663	0.093333	0.150667	0.231334	0.126334	0.253	0.0453337	0.0560003	0.064667	0.060333	0.226666	0.247	0.371333	0.0386663	0.0539997	0.069333	0.153333	0.279333	0.339	0.351666	0.385333	0.489333	0.050667	0.0560003
3.06667	0.037	0.0393333	0.0413333	0.038667	0.0353337	0.033667	0.0333337	0.0546663	0.061	0.0546663	0.0479997	0.0429997	0.066667	0.050667	0.040667	0.053667	0.029667	0.0270003	0.047667	0.041667	0.032667	0.0716667	0.0353333	0.0266667	0.0583333	0.08	0.093	0.143667	0.227667	0.122334	0.249667	0.046333	0.0566663	0.0656663	0.060667	0.222	0.244334	0.366667	0.0396663	0.0546663	0.069333	0.148667	0.277334	0.335667	0.35	0.381333	0.487667	0.0503337	0.0560003
3.13333	0.0370003	0.0390003	0.0413337	0.0383337	0.035667	0.0330003	0.0333337	0.0553337	0.061333	0.054333	0.047333	0.042333	0.0660003	0.0500003	0.040667	0.0543337	0.0300003	0.0263337	0.048	0.0413333	0.0323333	0.072	0.036	0.027	0.0583337	0.0800003	0.0923337	0.136667	0.223667	0.118667	0.245	0.0456667	0.0573333	0.0656667	0.06	0.217333	0.237667	0.365	0.039	0.0543333	0.069	0.143333	0.274666	0.332	0.349333	0.378667	0.487333	0.0499997	0.0556663
3.2	0.036667	0.038667	0.041667	0.0386663	0.035333	0.0336663	0.0336663	0.0549997	0.062333	0.0546663	0.047333	0.0426663	0.0653333	0.0496667	0.04	0.0543337	0.0303337	0.0270003	0.047333	0.041333	0.032333	0.072333	0.0366663	0.0279997	0.0589997	0.0799997	0.0929997	0.129	0.220334	0.116334	0.240334	0.0463337	0.0570003	0.0660003	0.061667	0.213667	0.233667	0.362	0.0396663	0.0549997	0.0686663	0.137666	0.272333	0.328333	0.350334	0.376667	0.487	0.0499997	0.0556663
3.26667	0.037333	0.0389997	0.0416663	0.0389997	0.0359997	0.0339997	0.0339997	0.0553333	0.0619997	0.0550003	0.0480003	0.0430003	0.0650003	0.0503337	0.040667	0.0536667	0.0303333	0.0266667	0.047667	0.0423337	0.0323337	0.073	0.036	0.0283333	0.0596667	0.0813333	0.0923333	0.122334	0.216	0.113	0.237	0.046333	0.0569997	0.0659997	0.057	0.205667	0.223	0.359333	0.039	0.0546667	0.069	0.133	0.270666	0.325333	0.351	0.374334	0.488334	0.050333	0.0559997
3.33333	0.0373333	0.039	0.0416667	0.0393333	0.0363333	0.034	0.0343333	0.0556663	0.061667	0.0543333	0.0476667	0.0423333	0.064333	0.0506663	0.0406663	0.0533337	0.030667	0.0270003	0.048667	0.0423337	0.0330003	0.072333	0.0366663	0.028333	0.058667	0.080667	0.0923337	0.114666	0.212666	0.111666	0.232	0.046333	0.057333	0.0659997	0.0603337	0.204334	0.221334	0.358	0.0393337	0.0550003	0.0690003	0.127666	0.268333	0.321333	0.350667	0.370333	0.486667	0.050333	0.055333
3.4	0.036	0.0383333	0.0413333	0.0390003	0.0353337	0.033667	0.0340003	0.0553337	0.0619997	0.0556663	0.049333	0.0436663	0.0636667	0.0503333	0.04	0.0529997	0.0309997	0.0269997	0.048667	0.0420003	0.0320003	0.0726663	0.0366663	0.027333	0.0590003	0.0810003	0.0920003	0.108	0.208333	0.109666	0.228	0.046667	0.0580003	0.0663337	0.0603337	0.199334	0.212667	0.353	0.0393333	0.0553333	0.0693333	0.122	0.265	0.317333	0.350334	0.367334	0.486	0.05	0.0553333
3.46667	0.037667	0.039667	0.041667	0.039	0.036	0.034	0.034	0.055333	0.0623333	0.0556663	0.048333	0.0429997	0.0633337	0.050667	0.0403337	0.0523333	0.0303333	0.026	0.048333	0.0419997	0.032333	0.072667	0.036667	0.0273337	0.0593337	0.081667	0.091667	0.104	0.205	0.109	0.224334	0.0459997	0.0569997	0.066333	0.0609997	0.195666	0.208	0.350333	0.0393333	0.055	0.069	0.116334	0.262	0.312667	0.349666	0.364666	0.484666	0.0506663	0.0556663
3.53333	0.0369997	0.0389997	0.041333	0.038667	0.0353337	0.033667	0.0340003	0.0559997	0.0623337	0.0556663	0.0479997	0.0426663	0.0629997	0.050333	0.040333	0.0536663	0.031333	0.0276663	0.049	0.043	0.0326667	0.0723333	0.0373333	0.027	0.059667	0.0820003	0.0920003	0.0993337	0.200334	0.108	0.220333	0.0466663	0.0576663	0.066333	0.060667	0.191667	0.204334	0.347333	0.0393333	0.0543333	0.0683333	0.110333	0.259	0.308	0.35	0.361	0.485333	0.0506663	0.055333
3.6	0.0366663	0.0386663	0.041333	0.039	0.036	0.0336667	0.034	0.0560003	0.062333	0.0556663	0.0479997	0.0429997	0.062667	0.0510003	0.0410003	0.054	0.031	0.0273333	0.048333	0.042333	0.032333	0.0720003	0.0373337	0.0270003	0.0599997	0.0829997	0.092333	0.0970003	0.197	0.107334	0.215	0.0466663	0.0576663	0.0666663	0.0603333	0.187	0.200333	0.345334	0.0393333	0.055	0.0686667	0.104333	0.256	0.304	0.348334	0.356334	0.484667	0.050333	0.055333
3.66667	0.0373333	0.0393333	0.0413333	0.038667	0.035667	0.033667	0.033667	0.055667	0.0626667	0.055333	0.048333	0.0429997	0.062333	0.0509997	0.041333	0.0533337	0.0310003	0.027667	0.048333	0.0426663	0.033333	0.0736663	0.0376663	0.0286663	0.059667	0.0823337	0.091667	0.095333	0.193	0.106666	0.210667	0.0463333	0.057	0.0663333	0.0606663	0.182	0.193333	0.341	0.0393333	0.0546667	0.069	0.0993337	0.253	0.299667	0.348	0.354	0.484	0.0509997	0.0556663
3.73333	0.0366667	0.0386667	0.0413333	0.0393337	0.035667	0.033667	0.0343337	0.0556667	0.0623333	0.0560003	0.0483337	0.042667	0.0616667	0.0503333	0.0403333	0.053333	0.031333	0.0276663	0.048333	0.042333	0.0326663	0.0733333	0.038	0.0276667	0.0603333	0.0833333	0.0916667	0.094667	0.189	0.106667	0.206333	0.0463337	0.0580003	0.066667	0.061667	0.178	0.188334	0.338666	0.04	0.056	0.0693333	0.0926663	0.249666	0.294666	0.348	0.350667	0.483667	0.051	0.0553333
3.8	0.0373337	0.0390003	0.0420003	0.0390003	0.0360003	0.0340003	0.0340003	0.0559997	0.0629997	0.056	0.048	0.0426667	0.060667	0.0510003	0.0410003	0.0533337	0.0303337	0.0270003	0.048667	0.0430003	0.0330003	0.074	0.0386667	0.029	0.060333	0.084333	0.0916663	0.093333	0.184333	0.105666	0.202334	0.0466667	0.0573333	0.0666667	0.0613337	0.174667	0.182667	0.336333	0.039667	0.0560003	0.0690003	0.0869997	0.246	0.289666	0.346	0.346667	0.482667	0.051667	0.0560003
3.86667	0.0376667	0.0393333	0.0416667	0.0393337	0.0363337	0.033667	0.0340003	0.056	0.0629997	0.056	0.048	0.0433333	0.0609997	0.0509997	0.041333	0.0526663	0.0306663	0.0269997	0.049333	0.0436663	0.033333	0.073333	0.0379997	0.0279997	0.0600003	0.083667	0.0910003	0.0926663	0.179666	0.105333	0.198667	0.046667	0.057667	0.0670003	0.0603333	0.167333	0.176333	0.333	0.039333	0.055333	0.0686663	0.080667	0.241667	0.284334	0.344333	0.342333	0.480667	0.051333	0.0559997
3.93333	0.037	0.039	0.0416667	0.0393337	0.0360003	0.0340003	0.0343337	0.056667	0.0629997	0.0559997	0.048333	0.043333	0.06	0.0503333	0.0413333	0.053667	0.0313337	0.027667	0.048667	0.0433337	0.032667	0.0730003	0.0373337	0.0293337	0.0603337	0.0843337	0.0910003	0.092667	0.176	0.105	0.193334	0.0466667	0.058	0.0666667	0.060667	0.164334	0.170667	0.33	0.0393333	0.0556667	0.0686667	0.075333	0.238	0.279333	0.345	0.338667	0.48	0.0506663	0.055333
4	0.0376667	0.0396667	0.042	0.0393337	0.0363337	0.0340003	0.0340003	0.0563337	0.0633333	0.0556663	0.048333	0.0429997	0.0600003	0.0510003	0.041667	0.0540003	0.031667	0.0280003	0.048667	0.0433337	0.0330003	0.0733337	0.0380003	0.0290003	0.0606667	0.085	0.0916667	0.0923337	0.172	0.104667	0.189667	0.0466667	0.0576667	0.067	0.0599997	0.159333	0.162666	0.326	0.039667	0.055667	0.0690003	0.07	0.233333	0.273	0.343	0.335333	0.478333	0.051333	0.0556663
4.06667	0.0369997	0.0389997	0.0419997	0.0396667	0.0363333	0.0343333	0.0343333	0.057	0.0633333	0.056333	0.0486663	0.0436663	0.0596667	0.0503333	0.041	0.053667	0.0320003	0.0283337	0.05	0.0436667	0.0333333	0.0726663	0.0379997	0.0286663	0.061	0.0863333	0.091	0.0923333	0.167667	0.104667	0.185667	0.0466663	0.0579997	0.0669997	0.060333	0.154	0.158666	0.322333	0.04	0.0553333	0.0686667	0.065333	0.229	0.268	0.342333	0.331	0.476667	0.051333	0.0559997
4.13333	0.0376667	0.0393333	0.0416667	0.0390003	0.035667	0.033667	0.0340003	0.0563337	0.0633333	0.056	0.0483333	0.0436667	0.0590003	0.0510003	0.0413337	0.0540003	0.031667	0.0280003	0.048667	0.0433337	0.0330003	0.072667	0.0380003	0.0283337	0.0613333	0.0866667	0.0906667	0.0920003	0.163334	0.103667	0.180667	0.0470003	0.0580003	0.0673337	0.0610003	0.150334	0.152	0.318666	0.0399997	0.0556663	0.0689997	0.0623337	0.224667	0.262	0.341334	0.328334	0.475667	0.051333	0.0556663
4.2	0.0379997	0.0396663	0.042333	0.0396667	0.0363333	0.0343333	0.0343333	0.0569997	0.0633337	0.0556667	0.0473333	0.043	0.0589997	0.0509997	0.0416663	0.0533337	0.0320003	0.027667	0.05	0.0433333	0.0333333	0.0736667	0.0386667	0.0286667	0.0613337	0.0870003	0.0903337	0.0926667	0.159	0.104	0.178	0.0469997	0.0586663	0.0676663	0.0603337	0.144334	0.145667	0.314666	0.0399997	0.0556663	0.069333	0.0593337	0.219667	0.256	0.341	0.324334	0.476334	0.0516663	0.055333
4.26667	0.0376663	0.0389997	0.0419997	0.0393337	0.0360003	0.0340003	0.0343337	0.057	0.064	0.0570003	0.048667	0.0433337	0.058333	0.0509997	0.041333	0.053333	0.0319997	0.028333	0.048333	0.043333	0.0329997	0.0736667	0.039	0.029	0.062	0.0886667	0.0903333	0.0920003	0.154334	0.103334	0.174	0.047	0.0586667	0.067	0.061	0.140667	0.140333	0.312667	0.0393333	0.056	0.0686667	0.058	0.215	0.250333	0.339	0.319667	0.474333	0.0516663	0.0556663
4.33333	0.038	0.0396667	0.0426667	0.0393337	0.035667	0.0340003	0.0340003	0.0563337	0.0633337	0.0563333	0.0486667	0.0433333	0.0583333	0.051	0.0416667	0.0536663	0.0319997	0.0276663	0.048333	0.0429997	0.0326663	0.0733333	0.0383333	0.0283333	0.0623333	0.089	0.0903333	0.0926667	0.15	0.103333	0.170333	0.0466667	0.058	0.0676667	0.0609997	0.134666	0.136	0.308333	0.0400003	0.0563337	0.0690003	0.0576663	0.209666	0.244666	0.337333	0.316	0.473	0.0513337	0.0553337
4.4	0.0380003	0.0393337	0.0423337	0.0396667	0.0366667	0.034	0.0346667	0.057	0.0643337	0.0556663	0.0476663	0.043333	0.0580003	0.0510003	0.041667	0.0543337	0.0320003	0.0280003	0.049333	0.0439997	0.0336663	0.0736667	0.039	0.03	0.0623333	0.0903333	0.09	0.0920003	0.145667	0.102334	0.167333	0.0473337	0.058667	0.0680003	0.0613337	0.129334	0.131	0.305334	0.0396667	0.056	0.0686667	0.0566663	0.204333	0.238666	0.337	0.313334	0.473	0.051667	0.055667
4.46667	0.0379997	0.0396663	0.042333	0.039	0.0353333	0.0336667	0.0336667	0.0566667	0.0646663	0.056667	0.0483337	0.0440003	0.057667	0.0510003	0.0420003	0.0536663	0.032333	0.028333	0.048333	0.0436663	0.033333	0.0736663	0.0396663	0.0296663	0.0633337	0.0910003	0.0903337	0.0926663	0.142	0.102666	0.165334	0.0476667	0.059	0.068	0.061667	0.124334	0.125667	0.301333	0.0399997	0.0559997	0.0689997	0.0566663	0.198	0.231666	0.333	0.307333	0.469667	0.0516663	0.055333
4.53333	0.0376663	0.039333	0.042333	0.0390003	0.035667	0.0340003	0.033667	0.0570003	0.065	0.057	0.0486667	0.044	0.0580003	0.051667	0.0420003	0.0536663	0.032333	0.0276663	0.049667	0.0443337	0.033667	0.073333	0.039333	0.0299997	0.0633337	0.0920003	0.089667	0.093	0.138333	0.102	0.162	0.047	0.0586667	0.0683333	0.061333	0.12	0.122333	0.297333	0.0393333	0.056	0.069	0.0560003	0.191667	0.225334	0.331	0.303	0.468333	0.0519997	0.0556663
4.6	0.037667	0.0393337	0.0423337	0.0403333	0.037	0.034	0.0346667	0.057	0.065333	0.0560003	0.0483337	0.042667	0.056667	0.0510003	0.041667	0.053333	0.0326663	0.028333	0.049	0.044	0.0333333	0.073667	0.039667	0.030667	0.064	0.093	0.0896667	0.0923337	0.134334	0.101334	0.159334	0.0470003	0.058667	0.0680003	0.0623337	0.114334	0.115334	0.294	0.0396667	0.056	0.069	0.055333	0.184666	0.218333	0.33	0.299667	0.467	0.052333	0.0559997
4.66667	0.0379997	0.0399997	0.0426663	0.0400003	0.0363337	0.0340003	0.0343337	0.0576667	0.0653337	0.0569997	0.048333	0.0436663	0.057667	0.0513337	0.0423337	0.0536667	0.0316667	0.0283333	0.049333	0.044333	0.0336663	0.0733337	0.039667	0.0303337	0.0649997	0.095333	0.090333	0.0923333	0.131	0.100667	0.155667	0.0473337	0.0593337	0.0683337	0.0623333	0.109667	0.115	0.288667	0.0396667	0.0566667	0.0696667	0.056	0.179	0.212	0.328	0.295	0.465333	0.0523337	0.0560003
4.73333	0.038	0.0396667	0.0426667	0.0400003	0.0363337	0.0340003	0.0340003	0.0569997	0.0656667	0.0569997	0.0479997	0.0429997	0.0563333	0.051	0.0416667	0.0533333	0.032	0.0283333	0.045333	0.0426663	0.0319997	0.073	0.0403333	0.0306667	0.0646667	0.096	0.0893333	0.0929997	0.128666	0.101	0.153	0.0469997	0.0589997	0.068333	0.0623333	0.104667	0.111667	0.285	0.040333	0.0566663	0.0699997	0.056	0.173	0.206	0.326	0.291333	0.463333	0.0516663	0.055333
4.8	0.0380003	0.039667	0.0423337	0.0393333	0.0356667	0.0333333	0.033	0.0579997	0.065667	0.0566667	0.0483333	0.0433333	0.056667	0.0510003	0.041667	0.0539997	0.0319997	0.0276663	0.043667	0.0420003	0.0320003	0.073333	0.0406663	0.030333	0.0656663	0.0976663	0.0896663	0.093	0.126	0.100667	0.151	0.0473337	0.0593337	0.0683337	0.0630003	0.100334	0.109334	0.281	0.0406663	0.0566663	0.0699997	0.056	0.166333	0.199333	0.324	0.285333	0.460667	0.0519997	0.0556663
4.86667	0.0376663	0.0396663	0.042333	0.04	0.0363333	0.0343333	0.0343333	0.057667	0.0663337	0.057333	0.0486663	0.044333	0.056667	0.051667	0.0420003	0.0543337	0.0323337	0.0280003	0.044667	0.0433337	0.032667	0.0739997	0.041333	0.0319997	0.0656663	0.0979997	0.0886663	0.092667	0.123	0.100667	0.146667	0.0476667	0.0593333	0.0693333	0.0636663	0.0956663	0.109333	0.277	0.040333	0.0569997	0.070333	0.056	0.159333	0.191667	0.323	0.282667	0.460667	0.0516663	0.0556663
4.93333	0.0379997	0.0399997	0.0426663	0.0400003	0.036667	0.0340003	0.0340003	0.0573333	0.0666667	0.057	0.0483333	0.0436667	0.056667	0.051667	0.0420003	0.0539997	0.0326663	0.0279997	0.046	0.0443333	0.0346667	0.0740003	0.0420003	0.031667	0.066667	0.100334	0.088667	0.093	0.12	0.1	0.144	0.0473337	0.0590003	0.0690003	0.0636663	0.0926663	0.103666	0.273333	0.0403333	0.057	0.0703333	0.0556663	0.152666	0.184666	0.321667	0.278667	0.460667	0.0523337	0.0563337
5	0.0379997	0.0399997	0.0429997	0.0400003	0.036667	0.0343337	0.034667	0.0579997	0.0676667	0.0579997	0.048333	0.0439997	0.0570003	0.0520003	0.0420003	0.0540003	0.032667	0.0283337	0.046333	0.0456663	0.0366663	0.074	0.0416667	0.032	0.0679997	0.101	0.0886663	0.092333	0.118333	0.099333	0.142	0.0476667	0.0593333	0.0693333	0.0640003	0.089667	0.105667	0.269	0.0410003	0.057667	0.0713337	0.0560003	0.146667	0.178667	0.317666	0.274666	0.458333	0.0526663	0.0556663
5.06667	0.0380003	0.0400003	0.0433337	0.04	0.0366667	0.0343333	0.035	0.0576667	0.0676667	0.0579997	0.0476663	0.043333	0.0560003	0.0513337	0.0423337	0.053667	0.031667	0.027667	0.046333	0.0449997	0.036333	0.0736667	0.0423333	0.0323333	0.0683337	0.103	0.0883337	0.092667	0.117	0.099667	0.138334	0.0473333	0.0586667	0.0693333	0.0643337	0.0890003	0.102667	0.264	0.040333	0.0569997	0.0709997	0.0563337	0.140334	0.171667	0.316	0.27	0.457	0.052333	0.0556663
5.13333	0.0379997	0.0399997	0.0429997	0.0396663	0.036333	0.0336663	0.0339997	0.0583337	0.0683337	0.057667	0.0480003	0.0433337	0.056667	0.0520003	0.042667	0.0539997	0.032333	0.028333	0.045	0.045	0.0363333	0.074	0.0423333	0.033	0.0696663	0.104333	0.0886663	0.093333	0.116666	0.0996663	0.135667	0.047667	0.0593337	0.069667	0.0653333	0.0873333	0.102	0.26	0.0406663	0.057333	0.071333	0.056667	0.134667	0.165667	0.313667	0.265667	0.456	0.0526663	0.0556663
5.2	0.0380003	0.039667	0.0430003	0.0399997	0.036333	0.034333	0.034333	0.0583333	0.0690003	0.0596667	0.0486667	0.0446667	0.056333	0.0516663	0.0426663	0.0539997	0.0329997	0.0286663	0.047	0.046	0.037	0.0739997	0.0436663	0.0336663	0.0703337	0.105667	0.0890003	0.092667	0.115667	0.0990003	0.133667	0.0476663	0.0596663	0.0699997	0.0649997	0.0859997	0.102666	0.255	0.0410003	0.057667	0.0723337	0.0566663	0.129333	0.159666	0.314	0.263	0.457	0.052333	0.055333
5.26667	0.0376667	0.0396667	0.043	0.0403337	0.036667	0.0340003	0.0340003	0.058667	0.069667	0.059	0.0476667	0.044	0.055667	0.051667	0.042667	0.0546667	0.0326667	0.028	0.046333	0.0466663	0.037333	0.073333	0.0439997	0.0339997	0.071	0.105667	0.0883333	0.0933333	0.115667	0.099	0.130333	0.047667	0.0600003	0.070667	0.0663337	0.0880003	0.102667	0.249667	0.0409997	0.0576663	0.072333	0.0573333	0.124	0.153333	0.308333	0.255333	0.454	0.0526663	0.0556663
5.33333	0.0383337	0.039667	0.042667	0.0403337	0.036667	0.0340003	0.0340003	0.0589997	0.0706667	0.059667	0.048667	0.0443337	0.056	0.0513333	0.042	0.0550003	0.0330003	0.0283337	0.046	0.0453333	0.0363333	0.0730003	0.0443337	0.034667	0.0736663	0.109666	0.0886663	0.093	0.115	0.099	0.129334	0.0483333	0.0603333	0.0706667	0.067667	0.0880003	0.102334	0.245333	0.0413333	0.058	0.073	0.056667	0.118667	0.147334	0.305	0.251667	0.452333	0.052667	0.055667
5.4	0.038333	0.0399997	0.0429997	0.041	0.0366667	0.0353333	0.0346667	0.0589997	0.071667	0.0600003	0.0490003	0.044667	0.0563337	0.0520003	0.0430003	0.0549997	0.0329997	0.0286663	0.048	0.047	0.0376667	0.0733337	0.045667	0.035667	0.074	0.109	0.0883333	0.093	0.115667	0.0993333	0.127	0.0483337	0.059667	0.0710003	0.0680003	0.086667	0.100667	0.241333	0.0410003	0.058667	0.073667	0.057333	0.115	0.142	0.302333	0.246667	0.452	0.0533333	0.056
5.46667	0.0393337	0.0403337	0.0433337	0.0403337	0.0363337	0.0340003	0.0343337	0.0596663	0.072	0.0603333	0.0486667	0.0443333	0.0560003	0.0520003	0.042667	0.055	0.0333333	0.028	0.047	0.0466667	0.0373333	0.073667	0.0460003	0.035667	0.0753337	0.11	0.0880003	0.0926667	0.115	0.0986667	0.124333	0.0479997	0.0596663	0.0706663	0.068667	0.0883337	0.101	0.236666	0.0413333	0.0583333	0.0746667	0.057333	0.110666	0.136333	0.302333	0.244	0.451667	0.0529997	0.055333
5.53333	0.0383337	0.0400003	0.042667	0.0410003	0.036667	0.0340003	0.0350003	0.059333	0.073333	0.061	0.0493333	0.0446667	0.0553337	0.0510003	0.041667	0.0556663	0.0339997	0.029333	0.047333	0.0459997	0.0369997	0.0739997	0.0469997	0.037333	0.0770003	0.111	0.0880003	0.093	0.115	0.099	0.124	0.0483333	0.06	0.0716667	0.0693337	0.0870003	0.100334	0.231667	0.0413333	0.0583333	0.075	0.0576667	0.108	0.132333	0.3	0.240667	0.451	0.0529997	0.055333
5.6	0.0380003	0.0400003	0.0430003	0.041	0.0366667	0.0346667	0.0346667	0.06	0.074	0.0610003	0.0493337	0.0453337	0.0563337	0.052667	0.0433337	0.056	0.0336667	0.029	0.047	0.047	0.0373333	0.0736667	0.0476667	0.0376667	0.0783337	0.112667	0.0880003	0.0926667	0.115333	0.099	0.122	0.048667	0.0600003	0.0720003	0.0706663	0.0879997	0.0999997	0.227666	0.0419997	0.0596663	0.076333	0.0579997	0.105333	0.128	0.297666	0.234	0.448666	0.0536663	0.0559997
5.66667	0.0386667	0.04	0.0433333	0.041	0.0366667	0.0343333	0.034	0.0603333	0.0753337	0.0613333	0.0493333	0.045	0.0556663	0.0519997	0.0429997	0.0553337	0.0333337	0.0283337	0.046333	0.0469997	0.037333	0.0743333	0.0496667	0.0396667	0.0800003	0.113667	0.087667	0.093	0.115667	0.099	0.12	0.0486667	0.06	0.0723333	0.071667	0.0873337	0.102	0.222334	0.0419997	0.0596663	0.0769997	0.057667	0.103334	0.123667	0.294667	0.229667	0.446667	0.0539997	0.0559997
5.73333	0.0380003	0.0400003	0.043667	0.0410003	0.036667	0.034667	0.034667	0.061	0.0766667	0.061	0.0496667	0.0453333	0.0559997	0.0519997	0.0426663	0.0563333	0.0336667	0.029	0.047333	0.0469997	0.0376663	0.0740003	0.050667	0.0403337	0.082667	0.115334	0.0880003	0.0923337	0.115	0.098667	0.117334	0.0483337	0.0600003	0.072667	0.0730003	0.089667	0.1	0.217334	0.042	0.0596667	0.078	0.058	0.101333	0.120333	0.292	0.225667	0.444334	0.0540003	0.0563337
5.8	0.0386663	0.0399997	0.043333	0.040667	0.036667	0.034667	0.0343337	0.0610003	0.077667	0.0613337	0.0500003	0.0443337	0.0560003	0.052667	0.0433337	0.0569997	0.0339997	0.029333	0.047	0.0476667	0.0376667	0.0750003	0.0520003	0.041667	0.085333	0.118	0.088333	0.0926667	0.115	0.098	0.115	0.0486663	0.0599997	0.073333	0.0733337	0.0873337	0.0983337	0.213333	0.0426667	0.0603333	0.0793333	0.0580003	0.1	0.117334	0.282667	0.219	0.454667	0.054333	0.056333
5.86667	0.038	0.0403333	0.0433333	0.0416667	0.037	0.0343333	0.035	0.0609997	0.0790003	0.061333	0.0499997	0.045333	0.0556663	0.0519997	0.0429997	0.0560003	0.0340003	0.028667	0.047667	0.0473337	0.0380003	0.074667	0.0540003	0.0433337	0.086333	0.118333	0.088333	0.0923333	0.114667	0.098	0.114	0.0486663	0.0599997	0.073333	0.0750003	0.087667	0.098667	0.207667	0.0426667	0.0606667	0.08	0.0580003	0.0990003	0.115	0.281	0.215333	0.454	0.0546663	0.0566663
5.93333	0.0383337	0.0403337	0.0433337	0.0416667	0.0363333	0.0343333	0.0343333	0.0616667	0.0803337	0.061667	0.0503337	0.046667	0.0563333	0.0526667	0.0436667	0.0566667	0.0343333	0.029	0.047	0.0473333	0.038	0.0753337	0.0550003	0.044667	0.087333	0.119	0.088333	0.0923337	0.114334	0.0983337	0.112	0.0493337	0.0603337	0.074667	0.0759997	0.0896663	0.100333	0.203334	0.043333	0.0616663	0.081333	0.0586663	0.0989997	0.113666	0.277333	0.21	0.45	0.0546663	0.0569997
6	0.038667	0.0403337	0.043667	0.042333	0.037333	0.0346663	0.0349997	0.063	0.0823333	0.062	0.05	0.0463333	0.0560003	0.052667	0.043667	0.056667	0.034667	0.0290003	0.046333	0.048333	0.038333	0.075667	0.056667	0.0460003	0.0893333	0.119667	0.088	0.0926663	0.115	0.098333	0.111	0.0493337	0.0603337	0.074667	0.0779997	0.0906663	0.102333	0.2	0.0439997	0.0616663	0.082333	0.0583337	0.098667	0.111667	0.275	0.205334	0.448667	0.0549997	0.0566663
6.06667	0.039	0.0403333	0.0436667	0.0423333	0.037	0.0353333	0.035	0.063333	0.0843337	0.062	0.0503333	0.0473333	0.0563337	0.0523337	0.0433337	0.056667	0.034667	0.028667	0.047	0.047	0.0373333	0.076333	0.0586663	0.0469997	0.0926667	0.123	0.0883333	0.0933333	0.115	0.0986667	0.109333	0.0493333	0.0606667	0.0753333	0.0790003	0.0883337	0.100667	0.195	0.044	0.0623333	0.083	0.0580003	0.098667	0.109667	0.271	0.2	0.446	0.055667	0.0570003
6.13333	0.039	0.0406667	0.0436667	0.0429997	0.037333	0.0356663	0.0349997	0.063667	0.085667	0.0623333	0.0513333	0.048	0.0563337	0.0533337	0.0440003	0.0576667	0.0356667	0.0293333	0.047333	0.048333	0.0379997	0.076667	0.0603337	0.0483337	0.0949997	0.124333	0.0886663	0.0926667	0.114	0.0983333	0.107666	0.0496663	0.0609997	0.0759997	0.079	0.0893333	0.0973333	0.191	0.0449997	0.0636663	0.0856663	0.059333	0.0989997	0.111	0.267667	0.196667	0.444	0.0556663	0.0566663
6.2	0.0400003	0.0410003	0.0443337	0.043333	0.0376663	0.0356663	0.035333	0.064	0.0880003	0.0619997	0.0509997	0.0479997	0.056667	0.0530003	0.0440003	0.0576667	0.0366667	0.0296667	0.047667	0.0483337	0.0393337	0.0776667	0.0626667	0.0506667	0.0966663	0.124333	0.089333	0.0926667	0.113667	0.098	0.105	0.049667	0.0613337	0.077667	0.081667	0.0900003	0.1	0.187	0.045	0.0636667	0.0863333	0.058	0.099	0.110333	0.266333	0.194	0.442333	0.056333	0.0569997
6.26667	0.0403333	0.0416667	0.0446667	0.0433337	0.0370003	0.0350003	0.0350003	0.0646663	0.0900003	0.0623337	0.051667	0.048667	0.0570003	0.0530003	0.0440003	0.0576663	0.036333	0.0299997	0.047333	0.0486663	0.0389997	0.0776663	0.064333	0.0516663	0.0996663	0.126333	0.0886663	0.092667	0.113667	0.0990003	0.105333	0.0499997	0.0609997	0.0779997	0.083667	0.0900003	0.099667	0.182667	0.046	0.0646667	0.0866667	0.0586667	0.0986667	0.109667	0.263	0.19	0.440334	0.057	0.0573333
6.33333	0.04	0.0413333	0.0443333	0.0433337	0.0370003	0.0350003	0.034667	0.066	0.092	0.0626663	0.0516663	0.0489997	0.0570003	0.0533337	0.0443337	0.0573333	0.037	0.03	0.047333	0.049333	0.0389997	0.0786663	0.0659997	0.0536663	0.100667	0.125667	0.088667	0.0926663	0.113333	0.0986663	0.104	0.0503337	0.061667	0.0790003	0.0853337	0.0903337	0.101	0.179667	0.0466663	0.065333	0.0879997	0.0586663	0.099333	0.110333	0.260667	0.186334	0.437667	0.057333	0.0576663
6.4	0.040333	0.041333	0.0446663	0.044	0.0376667	0.0356667	0.035	0.067	0.0940003	0.0626663	0.0519997	0.0489997	0.0570003	0.0533337	0.0440003	0.0570003	0.0370003	0.0290003	0.047667	0.049667	0.039667	0.0793337	0.0683337	0.0563337	0.105667	0.129	0.089	0.0930003	0.113334	0.098667	0.103	0.051	0.062	0.0806667	0.0846663	0.090333	0.0979997	0.176667	0.047333	0.0666663	0.0899997	0.0583337	0.098667	0.110334	0.258333	0.184333	0.437	0.058333	0.0579997
6.46667	0.0403333	0.0416667	0.0453333	0.0443337	0.0370003	0.035667	0.0353337	0.068333	0.0963337	0.0633337	0.053667	0.0510003	0.057333	0.0536663	0.044333	0.059	0.0383333	0.0303333	0.048667	0.0503337	0.039667	0.0806663	0.070333	0.0579997	0.108334	0.129667	0.089667	0.0933333	0.113	0.099	0.104333	0.050667	0.0620003	0.0810003	0.0856663	0.0896663	0.0986663	0.173	0.0486667	0.068	0.0913333	0.059333	0.100333	0.110666	0.255667	0.181	0.434667	0.059333	0.0579997
6.53333	0.0403333	0.0416667	0.0453333	0.045	0.038	0.0353333	0.0353333	0.0690003	0.0990003	0.063333	0.0526663	0.0509997	0.057667	0.0540003	0.0450003	0.0586667	0.039	0.0303333	0.047	0.0503333	0.0393333	0.081667	0.0723337	0.060667	0.111	0.130667	0.089667	0.0940003	0.113334	0.099667	0.103	0.052	0.0626667	0.0826667	0.0873337	0.0900003	0.100667	0.170334	0.0486663	0.068333	0.092333	0.0583337	0.100334	0.110667	0.252333	0.178333	0.432	0.0606663	0.059333
6.6	0.0410003	0.0423337	0.045667	0.045667	0.0380003	0.0360003	0.035667	0.0703333	0.100667	0.063333	0.0539997	0.0529997	0.057667	0.053667	0.0443337	0.058667	0.0390003	0.030667	0.047333	0.051333	0.0396663	0.0830003	0.073667	0.0630003	0.112667	0.130667	0.0906667	0.0930003	0.112	0.099667	0.103	0.0526667	0.063	0.0836667	0.088	0.09	0.0996667	0.168667	0.051	0.0696667	0.094	0.058667	0.100334	0.110334	0.252667	0.179334	0.431667	0.061333	0.0596663
6.66667	0.0406667	0.0426667	0.0456667	0.046	0.0376667	0.0356667	0.0353333	0.0716663	0.102334	0.0640003	0.054667	0.0533337	0.058667	0.054667	0.0450003	0.0593333	0.0406667	0.0313333	0.047667	0.0520003	0.040667	0.0840003	0.0763337	0.064667	0.116334	0.132667	0.090667	0.0936663	0.112333	0.0996663	0.104334	0.052667	0.0630003	0.0853337	0.0889997	0.0906663	0.098333	0.166666	0.051667	0.0710003	0.0950003	0.0599997	0.101666	0.111333	0.250334	0.177667	0.429334	0.0623337	0.0600003
6.73333	0.0413337	0.0430003	0.0460003	0.0469997	0.038333	0.036333	0.035333	0.073333	0.105666	0.0640003	0.0553337	0.054667	0.058667	0.054667	0.0453337	0.0599997	0.041333	0.0309997	0.048333	0.0519997	0.041333	0.0856667	0.078	0.0666667	0.117333	0.132333	0.0906667	0.0936667	0.112333	0.0996667	0.103	0.0529997	0.0629997	0.0859997	0.0903337	0.090667	0.098667	0.164	0.0526667	0.0723333	0.096	0.059333	0.102	0.112	0.246	0.175	0.425334	0.0633333	0.0606667
6.8	0.0413337	0.042667	0.0463337	0.047667	0.0383337	0.0363337	0.0360003	0.0753337	0.108	0.0650003	0.0563337	0.0560003	0.059667	0.0553337	0.0460003	0.061	0.0423333	0.0316667	0.047	0.0526667	0.0406667	0.087333	0.0796663	0.0696663	0.120334	0.133	0.091667	0.093667	0.112334	0.099667	0.103	0.054667	0.0640003	0.087667	0.0903337	0.0900003	0.0973337	0.162667	0.054333	0.0736663	0.097333	0.0583333	0.101333	0.110333	0.242667	0.173667	0.423667	0.064333	0.0609997
6.86667	0.042	0.0436667	0.047	0.0483333	0.0386667	0.0363333	0.036	0.077	0.111	0.0643337	0.0573337	0.057667	0.0596663	0.055333	0.0459997	0.0606667	0.043	0.032	0.048333	0.054333	0.0419997	0.088667	0.082667	0.0710003	0.123333	0.133333	0.0926663	0.094	0.112	0.0996667	0.102	0.0553333	0.0646667	0.0903333	0.0913337	0.090667	0.0983337	0.161333	0.0559997	0.0756663	0.0989997	0.058667	0.101667	0.110334	0.242	0.174667	0.423334	0.066	0.062
6.93333	0.0426667	0.044	0.0476667	0.0493333	0.039	0.0366667	0.036	0.0789997	0.113334	0.0656663	0.058333	0.059333	0.060667	0.0560003	0.046667	0.0616667	0.0463333	0.0326667	0.049	0.0543333	0.0423333	0.091	0.0843333	0.0743333	0.126	0.134	0.0930003	0.094667	0.112667	0.100334	0.102	0.0560003	0.0653337	0.090667	0.0933337	0.0923337	0.0983337	0.161	0.0569997	0.077333	0.099333	0.058667	0.101334	0.110667	0.240334	0.175334	0.422	0.067333	0.062333
7	0.0426667	0.0443333	0.048	0.0500003	0.038667	0.0370003	0.0360003	0.080667	0.116334	0.0653333	0.0586667	0.0603333	0.0609997	0.0559997	0.0466663	0.062333	0.0466663	0.032333	0.048667	0.055667	0.0430003	0.0919997	0.0866663	0.0756663	0.127334	0.134334	0.0940003	0.0943333	0.112	0.1	0.102	0.0569997	0.065333	0.0919997	0.0930003	0.0920003	0.0980003	0.159333	0.059	0.079	0.101	0.0593337	0.103	0.111334	0.236667	0.174	0.419	0.0689997	0.0629997
7.06667	0.043667	0.044667	0.048667	0.0513337	0.0390003	0.0370003	0.0360003	0.082	0.119667	0.0656667	0.06	0.0623333	0.061667	0.0563337	0.0470003	0.062333	0.0479997	0.0329997	0.048667	0.0563337	0.0433337	0.094667	0.088667	0.078667	0.128	0.134333	0.0936663	0.0950003	0.112667	0.100334	0.102	0.0580003	0.0663337	0.0940003	0.0943337	0.0913337	0.0983337	0.159	0.0609997	0.0806663	0.102666	0.0590003	0.103334	0.112	0.236667	0.176333	0.419	0.0703337	0.0643337
7.13333	0.043667	0.0450003	0.0493337	0.0533337	0.039667	0.0373337	0.0370003	0.084333	0.123	0.0660003	0.061667	0.064667	0.062667	0.0570003	0.047667	0.064333	0.0509997	0.034333	0.049333	0.0569997	0.0436663	0.0963337	0.0910003	0.080667	0.129666	0.135	0.0946663	0.095	0.112333	0.100333	0.102333	0.058667	0.0670003	0.0950003	0.0953333	0.0916667	0.1	0.157334	0.0619997	0.082333	0.103666	0.0590003	0.103334	0.112	0.229667	0.172667	0.414	0.0716667	0.065
7.2	0.0446667	0.046	0.05	0.0543337	0.0400003	0.0380003	0.036667	0.0866667	0.125	0.066667	0.0630003	0.066667	0.0633337	0.057667	0.048667	0.064333	0.0519997	0.0339997	0.050333	0.0586663	0.0446663	0.097333	0.0929997	0.0829997	0.132666	0.135666	0.096333	0.095333	0.112333	0.100666	0.101	0.0603337	0.0683337	0.0970003	0.0960003	0.090667	0.0990003	0.156	0.063333	0.0839997	0.105333	0.059333	0.103666	0.111666	0.228334	0.174	0.413667	0.0733333	0.0666667
7.26667	0.0456667	0.0466667	0.0506667	0.0566663	0.0406663	0.0386663	0.0376663	0.089333	0.128667	0.0666667	0.0636667	0.0686667	0.063667	0.0580003	0.0490003	0.0650003	0.0543337	0.0350003	0.049	0.059	0.0446667	0.1	0.095	0.0853333	0.133334	0.135667	0.096667	0.0950003	0.111667	0.1	0.101333	0.061667	0.068667	0.0983337	0.0969997	0.090333	0.098333	0.156	0.064333	0.0856663	0.105666	0.0596667	0.104667	0.112667	0.227	0.175666	0.412666	0.074333	0.0669997
7.33333	0.046	0.0473333	0.0513333	0.058667	0.0413337	0.0390003	0.0380003	0.091667	0.131667	0.0683333	0.067	0.0723333	0.0643333	0.0583333	0.0496667	0.0663333	0.0563333	0.0356667	0.049667	0.061667	0.0473337	0.100667	0.0973333	0.0876667	0.134	0.136333	0.0979997	0.095667	0.111667	0.100334	0.102	0.0636667	0.07	0.100333	0.098333	0.0906663	0.0976663	0.155666	0.067	0.0876667	0.107667	0.0599997	0.105	0.112666	0.225334	0.176667	0.411667	0.0766663	0.0689997
7.4	0.047	0.0476667	0.0523333	0.0593337	0.0410003	0.0390003	0.037667	0.094	0.135	0.0686663	0.0676663	0.0736663	0.0650003	0.060667	0.0510003	0.0676667	0.059	0.037	0.051333	0.0626663	0.047333	0.101666	0.0976663	0.090333	0.135666	0.136666	0.0989997	0.096333	0.112333	0.101	0.101333	0.0650003	0.0710003	0.101334	0.0979997	0.0906663	0.0989997	0.155334	0.0676667	0.0893333	0.108	0.0599997	0.104666	0.112333	0.221334	0.175	0.409	0.0780003	0.0703337
7.46667	0.047667	0.048667	0.053667	0.0616663	0.0416663	0.0396663	0.0379997	0.096	0.137	0.0700003	0.069667	0.0770003	0.0659997	0.0606663	0.0509997	0.07	0.0603333	0.0373333	0.052333	0.0656663	0.0499997	0.103334	0.099667	0.092667	0.136333	0.137666	0.100666	0.0956663	0.112	0.101	0.101	0.0663333	0.0716667	0.103	0.099667	0.0910003	0.097667	0.154666	0.0683333	0.0913333	0.109	0.0593337	0.104	0.112334	0.218667	0.174667	0.406	0.0789997	0.071333
7.53333	0.0489997	0.0499997	0.0549997	0.063	0.0416667	0.0396667	0.0376667	0.0986663	0.141	0.070667	0.0723337	0.0800003	0.067667	0.0610003	0.0523337	0.0706667	0.0636667	0.0386667	0.053	0.0663333	0.051	0.105667	0.101667	0.0963337	0.137666	0.138333	0.102	0.094667	0.110667	0.100667	0.101666	0.0686667	0.073	0.104667	0.099667	0.0900003	0.0970003	0.154667	0.0699997	0.094333	0.110333	0.060333	0.105333	0.113333	0.215333	0.174333	0.404667	0.0806667	0.0726667
7.6	0.0496667	0.0506667	0.0556667	0.0663333	0.0426667	0.0406667	0.0383333	0.101333	0.144	0.0720003	0.073667	0.0833337	0.068667	0.0630003	0.0533337	0.0729997	0.065333	0.0399997	0.054	0.0686667	0.0523333	0.106667	0.103	0.0993337	0.137334	0.138334	0.102334	0.0963337	0.112334	0.101334	0.101667	0.0693333	0.0743333	0.106	0.100333	0.0906667	0.097	0.154334	0.070333	0.0956663	0.110333	0.06	0.105333	0.113	0.213333	0.174667	0.402333	0.0816663	0.0739997
7.66667	0.051	0.052	0.0576667	0.0686663	0.0436663	0.041333	0.0386663	0.104667	0.146	0.0723333	0.075	0.0856667	0.0703337	0.0640003	0.0550003	0.0743333	0.068	0.0413333	0.054667	0.0703337	0.053667	0.108	0.105	0.103	0.138	0.139334	0.103667	0.0960003	0.111334	0.101334	0.102	0.072667	0.0760003	0.107667	0.101	0.0909997	0.100333	0.155666	0.072333	0.0979997	0.111666	0.060333	0.105666	0.113666	0.21	0.174333	0.401	0.0829997	0.0756663
7.73333	0.0523333	0.0533333	0.0586667	0.0713337	0.0433337	0.041667	0.039667	0.107666	0.148334	0.0746667	0.078	0.09	0.0710003	0.0650003	0.0553337	0.076	0.0703333	0.0423333	0.055667	0.0720003	0.0553337	0.109333	0.105666	0.105	0.139666	0.140333	0.105666	0.0959997	0.111666	0.101333	0.101333	0.075	0.0776667	0.109	0.101334	0.0903337	0.096667	0.155333	0.0739997	0.0999997	0.112333	0.061	0.105667	0.113667	0.209	0.174666	0.398666	0.084667	0.0773337
7.8	0.054	0.055	0.0603333	0.0749997	0.0449997	0.0426663	0.0399997	0.110334	0.150334	0.0766667	0.08	0.0946667	0.0730003	0.0670003	0.0573337	0.0790003	0.0730003	0.0440003	0.056	0.075	0.0583333	0.110333	0.106667	0.108667	0.14	0.141334	0.106334	0.0970003	0.112334	0.102334	0.101666	0.078	0.0796667	0.111667	0.102666	0.0909997	0.0996663	0.154334	0.0756663	0.101333	0.113333	0.060667	0.105667	0.113334	0.206333	0.174667	0.396	0.0850003	0.0783337
7.86667	0.0556667	0.0566667	0.0623333	0.0770003	0.0453337	0.0430003	0.0403337	0.112666	0.152334	0.077667	0.0803337	0.0980003	0.0743337	0.0680003	0.058667	0.0803337	0.075667	0.0463337	0.058	0.0763333	0.06	0.112	0.108	0.112	0.141	0.142667	0.108	0.0963337	0.111	0.102	0.101667	0.0800003	0.081667	0.113	0.101334	0.0893337	0.095667	0.154333	0.0786663	0.103333	0.113666	0.061333	0.106666	0.114333	0.203667	0.175334	0.394334	0.0869997	0.080333
7.93333	0.056667	0.057667	0.0633337	0.081333	0.0466663	0.0449997	0.041333	0.115	0.153334	0.0793337	0.083667	0.101667	0.0760003	0.0700003	0.060667	0.0830003	0.078667	0.0473337	0.059333	0.078333	0.0619997	0.112334	0.108667	0.113667	0.140666	0.143	0.109333	0.096667	0.111334	0.102334	0.101667	0.0826667	0.0833333	0.113667	0.105	0.091333	0.0986663	0.155	0.0806663	0.105666	0.114	0.0610003	0.105334	0.113334	0.203333	0.176	0.393	0.087667	0.0813337
8	0.0596663	0.0606663	0.066333	0.0843333	0.048	0.0453333	0.042	0.117	0.154667	0.0819997	0.0839997	0.105333	0.078333	0.071333	0.0619997	0.0853333	0.0823333	0.05	0.061	0.0813333	0.0653333	0.114	0.110333	0.116666	0.141	0.142667	0.109667	0.0966663	0.111666	0.102333	0.101333	0.084	0.0843333	0.114	0.103666	0.0886663	0.095333	0.155	0.082333	0.107666	0.114333	0.0616667	0.105667	0.113667	0.206667	0.180667	0.394333	0.0886667	0.0826667
8.06667	0.0613333	0.062	0.068	0.0880003	0.0483337	0.046667	0.042667	0.119333	0.156	0.0830003	0.085667	0.109	0.0803337	0.073667	0.063667	0.0863333	0.084	0.052	0.063	0.0833333	0.0683333	0.116	0.112	0.118667	0.141333	0.144333	0.112	0.0970003	0.111334	0.102667	0.101666	0.0880003	0.0870003	0.116667	0.103667	0.0886667	0.0963333	0.155666	0.084333	0.108666	0.114666	0.062333	0.105666	0.113333	0.198	0.174	0.387334	0.0896663	0.0839997
8.13333	0.063	0.0646667	0.0703333	0.0913333	0.0493333	0.048	0.043	0.121667	0.156667	0.0856667	0.0873333	0.113333	0.0823337	0.0763337	0.0663337	0.0880003	0.086667	0.0553337	0.063667	0.084667	0.0710003	0.116333	0.112	0.121	0.142333	0.144667	0.113	0.0980003	0.112	0.103667	0.101	0.091	0.0896667	0.117667	0.104333	0.0886663	0.094333	0.155334	0.086333	0.111	0.115333	0.0623333	0.105667	0.113667	0.197333	0.176333	0.386333	0.091333	0.085333
8.2	0.0653337	0.066667	0.072667	0.0949997	0.051333	0.049333	0.0439997	0.123333	0.157667	0.0876663	0.0896663	0.117333	0.0840003	0.077667	0.0680003	0.090333	0.089333	0.0569997	0.066	0.0873333	0.075	0.117	0.112334	0.122334	0.143333	0.146	0.114	0.0973337	0.111334	0.104	0.101	0.0936663	0.0919997	0.118333	0.105	0.0896663	0.094333	0.155667	0.0883333	0.112333	0.115667	0.0626663	0.106333	0.114	0.193666	0.174333	0.383	0.0919997	0.086333
8.26667	0.0676667	0.069	0.0756667	0.0996667	0.052	0.0506667	0.0453333	0.125	0.159333	0.0889997	0.0909997	0.120333	0.0863337	0.079667	0.069667	0.092333	0.093333	0.0609997	0.067667	0.0883337	0.0773337	0.118	0.113	0.123333	0.143	0.146666	0.114666	0.098	0.111333	0.104333	0.100334	0.0963337	0.0940003	0.119667	0.106	0.0896663	0.0939997	0.155667	0.0906667	0.114	0.116667	0.063333	0.106	0.114	0.197	0.178334	0.384	0.0929997	0.087333
8.33333	0.0699997	0.0719997	0.0776663	0.103	0.0540003	0.0523337	0.045667	0.126667	0.16	0.0906667	0.0916667	0.125	0.087667	0.0813337	0.072667	0.0943337	0.095667	0.0633337	0.07	0.0923333	0.0813333	0.119334	0.113334	0.123667	0.143667	0.147	0.116333	0.0986663	0.111	0.105333	0.101	0.1	0.0963333	0.121667	0.106333	0.0873333	0.094	0.155	0.093333	0.116333	0.117666	0.0630003	0.105667	0.113334	0.190333	0.174	0.379	0.0939997	0.089333
8.4	0.0719997	0.074333	0.0809997	0.107333	0.0556663	0.0539997	0.0466663	0.128667	0.16	0.0936667	0.0946667	0.128667	0.089333	0.0819997	0.0746663	0.0959997	0.098333	0.0669997	0.072333	0.0939997	0.0849997	0.119667	0.112667	0.123	0.144334	0.148334	0.118	0.099	0.111	0.105667	0.1	0.102333	0.0989997	0.122333	0.107333	0.088333	0.0936663	0.155667	0.0946667	0.116667	0.117667	0.0626663	0.104333	0.113	0.19	0.175	0.377	0.0950003	0.0903337
8.46667	0.0739997	0.0776663	0.083333	0.111667	0.0573333	0.056	0.0476667	0.130333	0.160334	0.095	0.096	0.132	0.091667	0.0843337	0.0783337	0.098	0.101333	0.0703333	0.073333	0.0966663	0.088333	0.121333	0.115333	0.124	0.145	0.149	0.118667	0.0996667	0.110667	0.106	0.100333	0.106	0.102	0.123334	0.106666	0.088333	0.0936663	0.155333	0.096333	0.118333	0.119	0.0643337	0.105667	0.114	0.187	0.171333	0.370666	0.0960003	0.0913337
8.53333	0.0756667	0.08	0.0853333	0.116333	0.0593333	0.0576667	0.0496667	0.131333	0.160666	0.0976667	0.0976667	0.134667	0.093667	0.0863337	0.0813337	0.099	0.102333	0.0726667	0.074	0.0996667	0.093	0.123	0.116	0.124	0.145333	0.149667	0.120333	0.100667	0.111334	0.107	0.099667	0.108333	0.104	0.123333	0.108	0.0876667	0.094	0.154333	0.0976663	0.119666	0.119333	0.0640003	0.105667	0.114	0.186	0.174333	0.372	0.097333	0.092333
8.6	0.0763337	0.082667	0.087667	0.120334	0.0613337	0.0600003	0.0513337	0.133333	0.160667	0.0990003	0.0990003	0.136667	0.0956663	0.0876663	0.0836663	0.101	0.105333	0.078333	0.078333	0.102666	0.0969997	0.124	0.116333	0.122666	0.146	0.15	0.121666	0.101333	0.111333	0.108	0.100666	0.112667	0.108333	0.125667	0.108666	0.086333	0.0929997	0.154333	0.0989997	0.120666	0.119666	0.0646663	0.105333	0.114	0.185	0.173666	0.369666	0.098333	0.094333
8.66667	0.0783333	0.086	0.0906667	0.124667	0.063667	0.061667	0.0523337	0.134	0.162	0.102667	0.100334	0.139667	0.097667	0.0900003	0.087667	0.103667	0.107334	0.0810003	0.08	0.104667	0.101333	0.126	0.116667	0.123	0.146333	0.151333	0.122333	0.102	0.111667	0.108667	0.1	0.115334	0.110667	0.126334	0.109666	0.0866663	0.0936663	0.153667	0.0999997	0.121333	0.120333	0.0650003	0.104	0.113334	0.185333	0.174667	0.367333	0.099667	0.095667
8.73333	0.08	0.089	0.093	0.129666	0.0669997	0.0646663	0.054333	0.135666	0.162	0.104333	0.101	0.140333	0.1	0.091667	0.0903337	0.105	0.108	0.0850003	0.081333	0.106666	0.105333	0.126333	0.118	0.122667	0.149333	0.154	0.124666	0.102	0.110333	0.108666	0.100333	0.119	0.114667	0.127334	0.110333	0.086333	0.0976663	0.154333	0.100333	0.122	0.121333	0.0656667	0.105	0.113667	0.182	0.174	0.364667	0.100667	0.096667
8.8	0.081333	0.0926663	0.0949997	0.132666	0.0679997	0.0669997	0.0549997	0.136	0.162333	0.106334	0.103	0.142667	0.101667	0.093667	0.0940003	0.106334	0.109667	0.0893337	0.083	0.109667	0.109333	0.127	0.118	0.120666	0.148666	0.154	0.125	0.103333	0.111333	0.110333	0.1	0.121667	0.117667	0.128334	0.110333	0.0856663	0.0966663	0.154	0.102	0.123334	0.122	0.0670003	0.105667	0.114667	0.181333	0.173	0.362333	0.101333	0.0976663
8.86667	0.0840003	0.0960003	0.0980003	0.138	0.0720003	0.0700003	0.0583337	0.137333	0.162667	0.107667	0.103667	0.143333	0.103667	0.095667	0.0980003	0.107667	0.110667	0.0936667	0.084	0.111	0.113	0.127667	0.119	0.12	0.15	0.155	0.125667	0.104	0.111	0.111	0.100334	0.125	0.120666	0.128666	0.111	0.0859997	0.0939997	0.153334	0.102666	0.124333	0.122666	0.0643333	0.101667	0.111667	0.18	0.173333	0.361333	0.102667	0.099
8.93333	0.085333	0.099333	0.0996663	0.141667	0.0750003	0.072667	0.0603337	0.137333	0.162667	0.108333	0.105333	0.144333	0.105667	0.0983337	0.101334	0.108334	0.112334	0.0970003	0.086	0.112333	0.117	0.129334	0.12	0.12	0.150333	0.156	0.126333	0.105667	0.111334	0.112	0.0996667	0.128333	0.124333	0.13	0.111333	0.0856663	0.0939997	0.153	0.103333	0.124333	0.123333	0.0673337	0.108334	0.111	0.179	0.172334	0.359	0.103666	0.100666
9	0.0883333	0.103333	0.102333	0.144334	0.076667	0.0753337	0.0620003	0.137666	0.164	0.109333	0.106	0.145333	0.106334	0.0993337	0.104667	0.110333	0.114	0.101667	0.088	0.115	0.121	0.13	0.120666	0.119333	0.149334	0.154667	0.127	0.107	0.111333	0.112667	0.099667	0.130667	0.127	0.13	0.112667	0.0853333	0.096	0.153334	0.104333	0.125	0.124666	0.068667	0.105	0.114334	0.176333	0.171667	0.354667	0.103666	0.101333
9.06667	0.0899997	0.106333	0.104	0.147667	0.0793337	0.0780003	0.064667	0.138334	0.164	0.110333	0.106	0.145333	0.108334	0.101667	0.109	0.111	0.115	0.106667	0.089667	0.116334	0.124334	0.131	0.121333	0.119	0.150333	0.155333	0.128	0.107667	0.111667	0.114	0.1	0.132667	0.13	0.13	0.113334	0.0860003	0.0980003	0.151667	0.104333	0.126	0.125333	0.0693333	0.104	0.114333	0.177	0.171667	0.353667	0.102	0.101
9.13333	0.0916667	0.11	0.106	0.149333	0.082	0.0803333	0.0666667	0.139	0.164333	0.112334	0.108334	0.147	0.108667	0.103333	0.112667	0.112	0.116666	0.111333	0.092	0.118333	0.13	0.132	0.121666	0.118	0.15	0.156	0.128333	0.108667	0.111334	0.115334	0.0996663	0.135333	0.134	0.130667	0.114	0.0860003	0.096667	0.152	0.105	0.125666	0.125666	0.070333	0.104333	0.114	0.176333	0.171666	0.351333	0.103	0.101333
9.2	0.0936667	0.113667	0.109	0.151667	0.0850003	0.083667	0.069667	0.139667	0.164	0.112334	0.108334	0.146	0.109667	0.105	0.116667	0.112333	0.116333	0.115333	0.093	0.119667	0.133	0.134	0.122667	0.119	0.151333	0.157	0.129	0.110334	0.112334	0.116667	0.1	0.137667	0.137334	0.131667	0.114333	0.0856663	0.096333	0.152333	0.105	0.125667	0.126333	0.0713337	0.103667	0.114667	0.176	0.172333	0.35	0.103333	0.102
9.26667	0.096667	0.118	0.111334	0.154	0.0886663	0.0876663	0.0729997	0.14	0.165667	0.113667	0.109	0.146333	0.111334	0.106667	0.120334	0.113333	0.117333	0.120667	0.093667	0.120334	0.135667	0.134	0.122667	0.118667	0.153	0.159667	0.130667	0.112	0.112333	0.117666	0.1	0.139	0.139667	0.132	0.114667	0.0853337	0.0943337	0.151667	0.105666	0.126666	0.127666	0.0716667	0.103667	0.114667	0.173666	0.171666	0.345	0.104	0.102333
9.33333	0.0973333	0.120667	0.113	0.155	0.0910003	0.090667	0.0760003	0.140667	0.166	0.115333	0.110333	0.147667	0.112333	0.109	0.126	0.113	0.117333	0.123666	0.095	0.122	0.140333	0.134666	0.123333	0.119	0.151666	0.158333	0.129666	0.113	0.112666	0.118333	0.0983333	0.141	0.143333	0.132333	0.115666	0.086333	0.0976663	0.150667	0.106333	0.127333	0.128333	0.0736663	0.104	0.115	0.171667	0.170333	0.344333	0.104666	0.102333
9.4	0.100333	0.124	0.114666	0.155666	0.0949997	0.094333	0.0796663	0.141334	0.166667	0.115	0.109334	0.147	0.112667	0.110667	0.13	0.113	0.117666	0.128	0.097333	0.123666	0.143333	0.135667	0.124	0.118667	0.152333	0.159333	0.131	0.113666	0.112333	0.119	0.0990003	0.141666	0.145666	0.132666	0.116	0.0866663	0.0956663	0.150667	0.106333	0.127667	0.129	0.074333	0.103	0.115	0.171	0.169	0.342	0.105	0.102667
9.46667	0.102667	0.127	0.117334	0.155666	0.0976663	0.0969997	0.082333	0.141667	0.167	0.115666	0.11	0.146666	0.113	0.112	0.133	0.114	0.119	0.131666	0.098	0.125	0.145667	0.137	0.125	0.12	0.152667	0.16	0.131	0.115	0.112667	0.12	0.0996667	0.143	0.148	0.133	0.116667	0.086667	0.0980003	0.150334	0.107	0.128	0.13	0.075333	0.103333	0.115	0.17	0.168666	0.339333	0.107	0.104667
9.53333	0.104667	0.129667	0.119	0.157	0.100667	0.100667	0.086	0.142666	0.167667	0.117334	0.110667	0.146667	0.113334	0.113334	0.137334	0.113667	0.117667	0.134333	0.098	0.126	0.148	0.138667	0.126	0.120667	0.153666	0.161	0.132333	0.116667	0.113667	0.121334	0.099333	0.144333	0.151	0.133667	0.117	0.087667	0.0993337	0.15	0.107333	0.128333	0.130333	0.0773333	0.103333	0.115	0.168666	0.168333	0.338333	0.106333	0.103666
9.6	0.107333	0.132	0.121	0.157667	0.104333	0.104333	0.0896667	0.142667	0.167333	0.117333	0.111	0.147	0.114334	0.115334	0.141334	0.115333	0.119	0.138	0.1	0.126667	0.150333	0.139333	0.126666	0.120666	0.155	0.163	0.133334	0.118	0.114	0.122334	0.0999997	0.145	0.152667	0.134	0.118	0.087	0.097	0.148667	0.107333	0.128666	0.130666	0.0776667	0.102667	0.115	0.166667	0.167667	0.335334	0.108	0.105333
9.66667	0.109334	0.134	0.122667	0.158666	0.107333	0.107666	0.0939997	0.143667	0.168667	0.118333	0.111333	0.146667	0.114334	0.115667	0.143667	0.116	0.12	0.141	0.099	0.126	0.150667	0.14	0.126333	0.120333	0.154333	0.162	0.133666	0.118333	0.114	0.122666	0.1	0.145333	0.154667	0.134333	0.118	0.0866667	0.0996667	0.149	0.108333	0.129	0.132	0.0783333	0.102	0.114333	0.166	0.166333	0.333333	0.109	0.106
9.73333	0.111	0.135	0.123667	0.159	0.111	0.111	0.0976663	0.143333	0.169333	0.119333	0.112	0.146333	0.115	0.118	0.147667	0.116	0.12	0.142667	0.100667	0.127334	0.152	0.141667	0.128	0.121333	0.155334	0.162334	0.134	0.119667	0.114667	0.124	0.100333	0.146	0.156	0.135	0.119	0.087	0.1	0.147334	0.108333	0.13	0.132333	0.0790003	0.102334	0.114667	0.165	0.165667	0.331334	0.109334	0.107
9.8	0.112667	0.135333	0.125333	0.158334	0.113	0.113	0.100334	0.144333	0.169667	0.119667	0.112667	0.146667	0.115667	0.118667	0.150667	0.117333	0.121	0.144333	0.102	0.128	0.152	0.142	0.128333	0.121333	0.155334	0.163	0.134	0.120667	0.114667	0.124667	0.100333	0.145333	0.156666	0.135666	0.120333	0.0876663	0.0999997	0.147	0.108667	0.130667	0.133333	0.08	0.102	0.114667	0.164666	0.166	0.331	0.109333	0.106333
9.86667	0.113667	0.135334	0.127	0.159	0.116666	0.116666	0.105333	0.145	0.17	0.120333	0.113	0.146666	0.117	0.121333	0.154666	0.117	0.121666	0.145666	0.101667	0.129	0.153667	0.143334	0.129	0.121667	0.156	0.164334	0.135667	0.121667	0.115	0.125333	0.1	0.146	0.158334	0.135334	0.120333	0.0876663	0.101	0.146	0.11	0.131	0.134333	0.0803333	0.101333	0.114333	0.165	0.166667	0.329	0.111	0.108
9.93333	0.114334	0.134667	0.127334	0.158667	0.118667	0.118667	0.108667	0.145666	0.171	0.121333	0.114333	0.147	0.117	0.121667	0.155334	0.118	0.121	0.146	0.103333	0.129333	0.154	0.144333	0.129666	0.122333	0.156	0.164333	0.136	0.122667	0.116	0.126334	0.100667	0.146333	0.159333	0.136333	0.121	0.0883333	0.101	0.145667	0.109	0.131	0.134666	0.080667	0.100334	0.114	0.163334	0.165667	0.328334	0.111	0.108
10	0.115	0.133333	0.128333	0.159334	0.121667	0.121667	0.115	0.146	0.170667	0.122	0.114	0.145667	0.118	0.121	0.156667	0.117667	0.121667	0.146333	0.104333	0.13	0.154	0.145667	0.13	0.123	0.157333	0.165333	0.137	0.123	0.116334	0.127	0.100333	0.146333	0.160333	0.136666	0.122333	0.0889997	0.0999997	0.145	0.109666	0.132666	0.136	0.0820003	0.101334	0.115	0.162667	0.165333	0.325667	0.112334	0.109667
[truncated: 18 more columns]
